# Supplementary material for: Punishing second-order free riders before first-order free riders: The effect of pool punishment priority on cooperation
Source: Sci Rep. 2017 Oct 30;7:14379. doi: 10.1038/s41598-017-13918-8 (PMC5662696; doi:10.1038/s41598-017-13918-8)
Supplement: Supplementary file 2 — Dataset 1 [file 41598_2017_13918_MOESM2_ESM.xlsx]

## Sheet: individual data
condition	Date	Punishment Rate	SubjectID(within session)	SubjectID(throughout)	Period	GroupID(within session)	GroupID(thｒoughout)	PGG contribution	Total PGG contribution	Support for the system	Total support for the system	Punished amount by the system	Actual use for punishment	Profit	Group profit	System surplus
1onlyP1	718	1	1	1	1	1	1	20	46	9	10	0	10	18.4	123.6	0
1onlyP1	718	1	1	1	2	1	1	6	27	0	4	0	4	33.8	124.2	0
1onlyP1	718	1	1	1	3	1	1	9	22	2	9	0	9	26.8	111.2	0
1onlyP1	718	1	1	1	4	1	1	13	18	4	9	0	9	19.2	108.8	0
1onlyP1	718	1	1	1	5	1	1	1	10	0	3	0	3	32	116	0
1onlyP1	718	1	1	1	6	1	1	5	9	2	2	0	2	25.6	117.4	0
1onlyP1	718	1	1	1	7	1	1	3	10	7	8	0	8	23	106	0
1onlyP1	718	1	1	1	8	1	1	2	9	1	2	0	2	29.6	117.4	0
1onlyP1	718	1	1	1	9	1	1	0	6	0	0	0	0	31.4	119.6	0
1onlyP1	718	1	1	1	10	1	1	2	5	4	4	0	4	25	111	0
1onlyP1	718	1	1	1	11	1	1	1	5	0	0	0	0	30	119	0
1onlyP1	718	1	1	1	12	1	1	0	4	0	0	0	0	30.6	118.4	0
1onlyP1	718	1	1	1	13	1	1	1	6	3	6	6	6	21.4	107.6	0
1onlyP1	718	1	1	1	14	1	1	2	6	3	4	0	4	26.4	111.6	0
1onlyP1	718	1	1	1	15	1	1	2	7	2	2	0	2	27.8	116.2	0
1onlyP1	718	1	2	2	1	1	1	20	46	0	10	0	10	27.4	123.6	0
1onlyP1	718	1	2	2	2	1	1	11	27	0	4	0	4	28.8	124.2	0
1onlyP1	718	1	2	2	3	1	1	3	22	0	9	0	9	34.8	111.2	0
1onlyP1	718	1	2	2	4	1	1	2	18	0	9	0	9	34.2	108.8	0
1onlyP1	718	1	2	2	5	1	1	2	10	0	3	0	3	31	116	0
1onlyP1	718	1	2	2	6	1	1	1	9	0	2	0	2	31.6	117.4	0
1onlyP1	718	1	2	2	7	1	1	0	10	0	8	8	8	25	106	0
1onlyP1	718	1	2	2	8	1	1	2	9	0	2	2	2	28.6	117.4	0
1onlyP1	718	1	2	2	9	1	1	2	6	0	0	0	0	29.4	119.6	0
1onlyP1	718	1	2	2	10	1	1	2	5	0	4	0	4	29	111	0
1onlyP1	718	1	2	2	11	1	1	1	5	0	0	0	0	30	119	0
1onlyP1	718	1	2	2	12	1	1	2	4	0	0	0	0	28.6	118.4	0
1onlyP1	718	1	2	2	13	1	1	1	6	0	6	0	6	30.4	107.6	0
1onlyP1	718	1	2	2	14	1	1	1	6	0	4	4	4	26.4	111.6	0
1onlyP1	718	1	2	2	15	1	1	2	7	0	2	0	2	29.8	116.2	0
1onlyP1	718	1	3	3	1	1	1	6	46	1	10	0	10	40.4	123.6	0
1onlyP1	718	1	3	3	2	1	1	10	27	4	4	0	4	25.8	124.2	0
1onlyP1	718	1	3	3	3	1	1	10	22	7	9	0	9	20.8	111.2	0
1onlyP1	718	1	3	3	4	1	1	3	18	5	9	0	9	28.2	108.8	0
1onlyP1	718	1	3	3	5	1	1	1	10	3	3	3	3	26	116	0
1onlyP1	718	1	3	3	6	1	1	0	9	0	2	2	2	30.6	117.4	0
1onlyP1	718	1	3	3	7	1	1	5	10	1	8	0	8	27	106	0
1onlyP1	718	1	3	3	8	1	1	3	9	1	2	0	2	28.6	117.4	0
1onlyP1	718	1	3	3	9	1	1	2	6	0	0	0	0	29.4	119.6	0
1onlyP1	718	1	3	3	10	1	1	0	5	0	4	4	4	27	111	0
1onlyP1	718	1	3	3	11	1	1	1	5	0	0	0	0	30	119	0
1onlyP1	718	1	3	3	12	1	1	1	4	0	0	0	0	29.6	118.4	0
1onlyP1	718	1	3	3	13	1	1	3	6	3	6	0	6	25.4	107.6	0
1onlyP1	718	1	3	3	14	1	1	2	6	1	4	0	4	28.4	111.6	0
1onlyP1	718	1	3	3	15	1	1	1	7	0	2	2	2	28.8	116.2	0
1onlyP1	718	1	4	4	1	1	1	0	46	0	10	10	10	37.4	123.6	0
1onlyP1	718	1	4	4	2	1	1	0	27	0	4	4	4	35.8	124.2	0
1onlyP1	718	1	4	4	3	1	1	0	22	0	9	9	9	28.8	111.2	0
1onlyP1	718	1	4	4	4	1	1	0	18	0	9	9	9	27.2	108.8	0
1onlyP1	718	1	4	4	5	1	1	6	10	0	3	0	3	27	116	0
1onlyP1	718	1	4	4	6	1	1	3	9	0	2	0	2	29.6	117.4	0
1onlyP1	718	1	4	4	7	1	1	2	10	0	8	0	8	31	106	0
1onlyP1	718	1	4	4	8	1	1	2	9	0	2	0	2	30.6	117.4	0
1onlyP1	718	1	4	4	9	1	1	2	6	0	0	0	0	29.4	119.6	0
1onlyP1	718	1	4	4	10	1	1	1	5	0	4	0	4	30	111	0
1onlyP1	718	1	4	4	11	1	1	2	5	0	0	0	0	29	119	0
1onlyP1	718	1	4	4	12	1	1	1	4	0	0	0	0	29.6	118.4	0
1onlyP1	718	1	4	4	13	1	1	1	6	0	6	0	6	30.4	107.6	0
1onlyP1	718	1	4	4	14	1	1	1	6	0	4	0	4	30.4	111.6	0
1onlyP1	718	1	4	4	15	1	1	2	7	0	2	0	2	29.8	116.2	0
1onlyP1	718	1	1	5	1	2	2	20	71	6	17	0	17	31.4	124.6	0
1onlyP1	718	1	1	5	2	2	2	19	79	6	12	12	12	23.6	139.4	0
1onlyP1	718	1	1	5	3	2	2	20	80	5	5	0	0	36	159	5
1onlyP1	718	1	1	5	4	2	2	15	75	0	0	0	0	44	161	0
1onlyP1	718	1	1	5	5	2	2	20	61	0	2	0	2	33.4	148.6	0
1onlyP1	718	1	1	5	6	2	2	0	60	0	17	17	17	36	118	0
1onlyP1	718	1	1	5	7	2	2	0	60	0	11	11	11	42	130	0
1onlyP1	718	1	1	5	8	2	2	20	41	0	9	0	9	25.4	122.6	0
1onlyP1	718	1	1	5	9	2	2	10	36	0	9	0	9	33.4	119.6	0
1onlyP1	718	1	1	5	10	2	2	12	58	0	9	0	9	40.2	132.8	0
1onlyP1	718	1	1	5	11	2	2	0	54	0	0	0	0	50.6	148.4	0
1onlyP1	718	1	1	5	12	2	2	20	72	0	0	0	0	37.8	159.2	0
1onlyP1	718	1	1	5	13	2	2	0	49	0	0	0	0	48.6	145.4	0
1onlyP1	718	1	1	5	14	2	2	0	40	0	9	9	9	36	122	0
1onlyP1	718	1	1	5	15	2	2	0	16	0	0	0	0	35.4	125.6	0
1onlyP1	718	1	2	6	1	2	2	20	71	9	17	0	17	28.4	124.6	0
1onlyP1	718	1	2	6	2	2	2	20	79	6	12	0	12	34.6	139.4	0
1onlyP1	718	1	2	6	3	2	2	20	80	0	5	0	0	41	159	5
1onlyP1	718	1	2	6	4	2	2	20	75	0	0	0	0	39	161	0
1onlyP1	718	1	2	6	5	2	2	20	61	0	2	0	2	33.4	148.6	0
1onlyP1	718	1	2	6	6	2	2	20	60	9	17	0	17	24	118	0
1onlyP1	718	1	2	6	7	2	2	20	60	9	11	0	11	24	130	0
1onlyP1	718	1	2	6	8	2	2	5	41	9	9	0	9	31.4	122.6	0
1onlyP1	718	1	2	6	9	2	2	5	36	9	9	9	9	20.4	119.6	0
1onlyP1	718	1	2	6	10	2	2	20	58	9	9	0	9	23.2	132.8	0
1onlyP1	718	1	2	6	11	2	2	20	54	0	0	0	0	30.6	148.4	0
1onlyP1	718	1	2	6	12	2	2	20	72	0	0	0	0	37.8	159.2	0
1onlyP1	718	1	2	6	13	2	2	20	49	0	0	0	0	28.6	145.4	0
1onlyP1	718	1	2	6	14	2	2	0	40	0	9	0	9	45	122	0
1onlyP1	718	1	2	6	15	2	2	0	16	0	0	0	0	35.4	125.6	0
1onlyP1	718	1	3	7	1	2	2	15	71	2	17	17	17	23.4	124.6	0
1onlyP1	718	1	3	7	2	2	2	20	79	0	12	0	12	40.6	139.4	0
1onlyP1	718	1	3	7	3	2	2	20	80	0	5	0	0	41	159	5
1onlyP1	718	1	3	7	4	2	2	20	75	0	0	0	0	39	161	0
1onlyP1	718	1	3	7	5	2	2	20	61	2	2	0	2	31.4	148.6	0
1onlyP1	718	1	3	7	6	2	2	20	60	8	17	0	17	25	118	0
1onlyP1	718	1	3	7	7	2	2	20	60	0	11	0	11	33	130	0
1onlyP1	718	1	3	7	8	2	2	15	41	0	9	0	9	30.4	122.6	0
1onlyP1	718	1	3	7	9	2	2	15	36	0	9	0	9	28.4	119.6	0
1onlyP1	718	1	3	7	10	2	2	10	58	0	9	9	9	33.2	132.8	0
1onlyP1	718	1	3	7	11	2	2	20	54	0	0	0	0	30.6	148.4	0
1onlyP1	718	1	3	7	12	2	2	20	72	0	0	0	0	37.8	159.2	0
1onlyP1	718	1	3	7	13	2	2	18	49	0	0	0	0	30.6	145.4	0
1onlyP1	718	1	3	7	14	2	2	20	40	9	9	0	9	16	122	0
1onlyP1	718	1	3	7	15	2	2	10	16	0	0	0	0	25.4	125.6	0
1onlyP1	718	1	4	8	1	2	2	16	71	0	17	0	17	41.4	124.6	0
1onlyP1	718	1	4	8	2	2	2	20	79	0	12	0	12	40.6	139.4	0
1onlyP1	718	1	4	8	3	2	2	20	80	0	5	0	0	41	159	5
1onlyP1	718	1	4	8	4	2	2	20	75	0	0	0	0	39	161	0
1onlyP1	718	1	4	8	5	2	2	1	61	0	2	2	2	50.4	148.6	0
1onlyP1	718	1	4	8	6	2	2	20	60	0	17	0	17	33	118	0
1onlyP1	718	1	4	8	7	2	2	20	60	2	11	0	11	31	130	0
1onlyP1	718	1	4	8	8	2	2	1	41	0	9	9	9	35.4	122.6	0
1onlyP1	718	1	4	8	9	2	2	6	36	0	9	0	9	37.4	119.6	0
1onlyP1	718	1	4	8	10	2	2	16	58	0	9	0	9	36.2	132.8	0
1onlyP1	718	1	4	8	11	2	2	14	54	0	0	0	0	36.6	148.4	0
1onlyP1	718	1	4	8	12	2	2	12	72	0	0	0	0	45.8	159.2	0
1onlyP1	718	1	4	8	13	2	2	11	49	0	0	0	0	37.6	145.4	0
1onlyP1	718	1	4	8	14	2	2	20	40	0	9	0	9	25	122	0
1onlyP1	718	1	4	8	15	2	2	6	16	0	0	0	0	29.4	125.6	0
1onlyP1	718	1	1	9	1	3	3	14	53	5	10	0	10	31.2	127.8	0
1onlyP1	718	1	1	9	2	3	3	15	65	0	1	0	1	40	153	0
1onlyP1	718	1	1	9	3	3	3	16	64	0	6	0	6	38.6	142.4	0
1onlyP1	718	1	1	9	4	3	3	18	67	0	0	0	0	37.8	156.2	0
1onlyP1	718	1	1	9	5	3	3	17	67	3	5	0	5	35.8	146.2	0
1onlyP1	718	1	1	9	6	3	3	15	64	0	0	0	0	39.6	154.4	0
1onlyP1	718	1	1	9	7	3	3	15	64	0	6	6	6	33.6	142.4	0
1onlyP1	718	1	1	9	8	3	3	16	67	0	0	0	0	39.8	156.2	0
1onlyP1	718	1	1	9	9	3	3	17	68	0	0	0	0	39.2	156.8	0
1onlyP1	718	1	1	9	10	3	3	17	67	3	3	0	3	35.8	150.2	0
1onlyP1	718	1	1	9	11	3	3	17	61	0	0	0	0	36.4	152.6	0
1onlyP1	718	1	1	9	12	3	3	0	52	0	3	3	3	46.8	141.2	0
1onlyP1	718	1	1	9	13	3	3	15	62	0	0	0	0	38.8	153.2	0
1onlyP1	718	1	1	9	14	3	3	0	31	0	0	0	0	41.4	134.6	0
1onlyP1	718	1	1	9	15	3	3	2	17	0	0	0	0	33.8	126.2	0
1onlyP1	718	1	2	10	1	3	3	10	53	0	10	10	10	30.2	127.8	0
1onlyP1	718	1	2	10	2	3	3	19	65	0	1	0	1	36	153	0
1onlyP1	718	1	2	10	3	3	3	15	64	0	6	0	6	39.6	142.4	0
1onlyP1	718	1	2	10	4	3	3	17	67	0	0	0	0	38.8	156.2	0
1onlyP1	718	1	2	10	5	3	3	17	67	0	5	0	5	38.8	146.2	0
1onlyP1	718	1	2	10	6	3	3	17	64	0	0	0	0	37.6	154.4	0
1onlyP1	718	1	2	10	7	3	3	16	64	0	6	0	6	38.6	142.4	0
1onlyP1	718	1	2	10	8	3	3	17	67	0	0	0	0	38.8	156.2	0
1onlyP1	718	1	2	10	9	3	3	17	68	0	0	0	0	39.2	156.8	0
1onlyP1	718	1	2	10	10	3	3	17	67	0	3	0	3	38.8	150.2	0
1onlyP1	718	1	2	10	11	3	3	17	61	0	0	0	0	36.4	152.6	0
1onlyP1	718	1	2	10	12	3	3	17	52	0	3	0	3	32.8	141.2	0
1onlyP1	718	1	2	10	13	3	3	16	62	0	0	0	0	37.8	153.2	0
1onlyP1	718	1	2	10	14	3	3	16	31	0	0	0	0	25.4	134.6	0
1onlyP1	718	1	2	10	15	3	3	10	17	0	0	0	0	25.8	126.2	0
1onlyP1	718	1	3	11	1	3	3	11	53	0	10	0	10	39.2	127.8	0
1onlyP1	718	1	3	11	2	3	3	16	65	0	1	0	1	39	153	0
1onlyP1	718	1	3	11	3	3	3	15	64	0	6	6	6	33.6	142.4	0
1onlyP1	718	1	3	11	4	3	3	17	67	0	0	0	0	38.8	156.2	0
1onlyP1	718	1	3	11	5	3	3	16	67	0	5	5	5	34.8	146.2	0
1onlyP1	718	1	3	11	6	3	3	17	64	0	0	0	0	37.6	154.4	0
1onlyP1	718	1	3	11	7	3	3	16	64	0	6	0	6	38.6	142.4	0
1onlyP1	718	1	3	11	8	3	3	17	67	0	0	0	0	38.8	156.2	0
1onlyP1	718	1	3	11	9	3	3	17	68	0	0	0	0	39.2	156.8	0
1onlyP1	718	1	3	11	10	3	3	17	67	0	3	0	3	38.8	150.2	0
1onlyP1	718	1	3	11	11	3	3	17	61	0	0	0	0	36.4	152.6	0
1onlyP1	718	1	3	11	12	3	3	17	52	1	3	0	3	31.8	141.2	0
1onlyP1	718	1	3	11	13	3	3	16	62	0	0	0	0	37.8	153.2	0
1onlyP1	718	1	3	11	14	3	3	15	31	0	0	0	0	26.4	134.6	0
1onlyP1	718	1	3	11	15	3	3	0	17	0	0	0	0	35.8	126.2	0
1onlyP1	718	1	4	12	1	3	3	18	53	5	10	0	10	27.2	127.8	0
1onlyP1	718	1	4	12	2	3	3	15	65	1	1	1	1	38	153	0
1onlyP1	718	1	4	12	3	3	3	18	64	6	6	0	6	30.6	142.4	0
1onlyP1	718	1	4	12	4	3	3	15	67	0	0	0	0	40.8	156.2	0
1onlyP1	718	1	4	12	5	3	3	17	67	2	5	0	5	36.8	146.2	0
1onlyP1	718	1	4	12	6	3	3	15	64	0	0	0	0	39.6	154.4	0
1onlyP1	718	1	4	12	7	3	3	17	64	6	6	0	6	31.6	142.4	0
1onlyP1	718	1	4	12	8	3	3	17	67	0	0	0	0	38.8	156.2	0
1onlyP1	718	1	4	12	9	3	3	17	68	0	0	0	0	39.2	156.8	0
1onlyP1	718	1	4	12	10	3	3	16	67	0	3	3	3	36.8	150.2	0
1onlyP1	718	1	4	12	11	3	3	10	61	0	0	0	0	43.4	152.6	0
1onlyP1	718	1	4	12	12	3	3	18	52	2	3	0	3	29.8	141.2	0
1onlyP1	718	1	4	12	13	3	3	15	62	0	0	0	0	38.8	153.2	0
1onlyP1	718	1	4	12	14	3	3	0	31	0	0	0	0	41.4	134.6	0
1onlyP1	718	1	4	12	15	3	3	5	17	0	0	0	0	30.8	126.2	0
1onlyP1	718	1	1	13	1	4	4	20	59	0	12	0	12	32.6	127.4	0
1onlyP1	718	1	1	13	2	4	4	20	68	0	6	0	6	36.2	144.8	0
1onlyP1	718	1	1	13	3	4	4	16	70	0	7	7	7	34	144	0
1onlyP1	718	1	1	13	4	4	4	19	72	0	6	0	6	38.8	147.2	0
1onlyP1	718	1	1	13	5	4	4	17	75	0	8	8	8	34	145	0
1onlyP1	718	1	1	13	6	4	4	20	78	0	0	0	0	40.2	162.8	0
1onlyP1	718	1	1	13	7	4	4	20	80	0	0	0	0	41	164	0
1onlyP1	718	1	1	13	8	4	4	0	45	0	0	0	0	47	143	0
1onlyP1	718	1	1	13	9	4	4	19	58	0	5	0	5	33.2	140.8	0
1onlyP1	718	1	1	13	10	4	4	17	63	0	3	0	3	37.2	147.8	0
1onlyP1	718	1	1	13	11	4	4	16	64	0	0	0	0	38.6	154.4	0
1onlyP1	718	1	1	13	12	4	4	0	35	0	0	0	0	43	137	0
1onlyP1	718	1	1	13	13	4	4	16	48	0	0	0	0	32.2	144.8	0
1onlyP1	718	1	1	13	14	4	4	0	17	0	0	0	0	35.8	126.2	0
1onlyP1	718	1	1	13	15	4	4	0	12	0	0	0	0	33.8	123.2	0
1onlyP1	718	1	2	14	1	4	4	17	59	0	12	0	12	35.6	127.4	0
1onlyP1	718	1	2	14	2	4	4	17	68	0	6	0	6	39.2	144.8	0
1onlyP1	718	1	2	14	3	4	4	18	70	0	7	0	7	39	144	0
1onlyP1	718	1	2	14	4	4	4	18	72	0	6	0	6	39.8	147.2	0
1onlyP1	718	1	2	14	5	4	4	19	75	0	8	0	8	40	145	0
1onlyP1	718	1	2	14	6	4	4	19	78	0	0	0	0	41.2	162.8	0
1onlyP1	718	1	2	14	7	4	4	20	80	0	0	0	0	41	164	0
1onlyP1	718	1	2	14	8	4	4	5	45	0	0	0	0	42	143	0
1onlyP1	718	1	2	14	9	4	4	10	58	0	5	0	5	42.2	140.8	0
1onlyP1	718	1	2	14	10	4	4	15	63	0	3	0	3	39.2	147.8	0
1onlyP1	718	1	2	14	11	4	4	16	64	0	0	0	0	38.6	154.4	0
1onlyP1	718	1	2	14	12	4	4	5	35	0	0	0	0	38	137	0
1onlyP1	718	1	2	14	13	4	4	10	48	0	0	0	0	38.2	144.8	0
1onlyP1	718	1	2	14	14	4	4	1	17	0	0	0	0	34.8	126.2	0
1onlyP1	718	1	2	14	15	4	4	6	12	0	0	0	0	27.8	123.2	0
1onlyP1	718	1	3	15	1	4	4	10	59	5	12	12	12	25.6	127.4	0
1onlyP1	718	1	3	15	2	4	4	18	68	0	6	0	6	38.2	144.8	0
1onlyP1	718	1	3	15	3	4	4	20	70	0	7	0	7	37	144	0
1onlyP1	718	1	3	15	4	4	4	18	72	0	6	0	6	39.8	147.2	0
1onlyP1	718	1	3	15	5	4	4	19	75	0	8	0	8	40	145	0
1onlyP1	718	1	3	15	6	4	4	20	78	0	0	0	0	40.2	162.8	0
1onlyP1	718	1	3	15	7	4	4	20	80	0	0	0	0	41	164	0
1onlyP1	718	1	3	15	8	4	4	20	45	0	0	0	0	27	143	0
1onlyP1	718	1	3	15	9	4	4	19	58	0	5	0	5	33.2	140.8	0
1onlyP1	718	1	3	15	10	4	4	19	63	3	3	0	3	32.2	147.8	0
1onlyP1	718	1	3	15	11	4	4	16	64	0	0	0	0	38.6	154.4	0
1onlyP1	718	1	3	15	12	4	4	16	35	0	0	0	0	27	137	0
1onlyP1	718	1	3	15	13	4	4	10	48	0	0	0	0	38.2	144.8	0
1onlyP1	718	1	3	15	14	4	4	15	17	0	0	0	0	20.8	126.2	0
1onlyP1	718	1	3	15	15	4	4	0	12	0	0	0	0	33.8	123.2	0
1onlyP1	718	1	4	16	1	4	4	12	59	7	12	0	12	33.6	127.4	0
1onlyP1	718	1	4	16	2	4	4	13	68	6	6	6	6	31.2	144.8	0
1onlyP1	718	1	4	16	3	4	4	16	70	7	7	0	7	34	144	0
1onlyP1	718	1	4	16	4	4	4	17	72	6	6	6	6	28.8	147.2	0
1onlyP1	718	1	4	16	5	4	4	20	75	8	8	0	8	31	145	0
1onlyP1	718	1	4	16	6	4	4	19	78	0	0	0	0	41.2	162.8	0
1onlyP1	718	1	4	16	7	4	4	20	80	0	0	0	0	41	164	0
1onlyP1	718	1	4	16	8	4	4	20	45	0	0	0	0	27	143	0
1onlyP1	718	1	4	16	9	4	4	10	58	5	5	5	5	32.2	140.8	0
1onlyP1	718	1	4	16	10	4	4	12	63	0	3	3	3	39.2	147.8	0
1onlyP1	718	1	4	16	11	4	4	16	64	0	0	0	0	38.6	154.4	0
1onlyP1	718	1	4	16	12	4	4	14	35	0	0	0	0	29	137	0
1onlyP1	718	1	4	16	13	4	4	12	48	0	0	0	0	36.2	144.8	0
1onlyP1	718	1	4	16	14	4	4	1	17	0	0	0	0	34.8	126.2	0
1onlyP1	718	1	4	16	15	4	4	6	12	0	0	0	0	27.8	123.2	0
1onlyP1	930	1	1	17	1	1	5	13	54	5	21	0	21	32.6	106.4	0
1onlyP1	930	1	1	17	2	1	5	16	56	3	16	0	16	32.4	117.6	0
1onlyP1	930	1	1	17	3	1	5	15	62	1	8	0	8	37.8	137.2	0
1onlyP1	930	1	1	17	4	1	5	16	68	0	9	9	9	31.2	138.8	0
1onlyP1	930	1	1	17	5	1	5	18	69	3	5	0	5	35.6	147.4	0
1onlyP1	930	1	1	17	6	1	5	19	71	0	2	0	2	38.4	154.6	0
1onlyP1	930	1	1	17	7	1	5	18	71	0	1	0	1	39.4	156.6	0
1onlyP1	930	1	1	17	8	1	5	20	74	8	8	0	8	30.6	144.4	0
1onlyP1	930	1	1	17	9	1	5	19	76	0	0	0	0	40.4	161.6	0
1onlyP1	930	1	1	17	10	1	5	17	76	0	1	1	1	41.4	159.6	0
1onlyP1	930	1	1	17	11	1	5	17	75	0	3	3	3	39	155	0
1onlyP1	930	1	1	17	12	1	5	17	73	0	0	0	0	41.2	159.8	0
1onlyP1	930	1	1	17	13	1	5	17	68	0	0	0	0	39.2	156.8	0
1onlyP1	930	1	1	17	14	1	5	16	49	0	1	0	1	32.6	143.4	0
1onlyP1	930	1	1	17	15	1	5	10	62	0	4	4	4	39.8	145.2	0
1onlyP1	930	1	2	18	1	1	5	15	54	2	21	0	21	33.6	106.4	0
1onlyP1	930	1	2	18	2	1	5	10	56	3	16	16	16	22.4	117.6	0
1onlyP1	930	1	2	18	3	1	5	17	62	1	8	0	8	35.8	137.2	0
1onlyP1	930	1	2	18	4	1	5	17	68	1	9	0	9	38.2	138.8	0
1onlyP1	930	1	2	18	5	1	5	16	69	1	5	5	5	34.6	147.4	0
1onlyP1	930	1	2	18	6	1	5	17	71	1	2	2	2	37.4	154.6	0
1onlyP1	930	1	2	18	7	1	5	17	71	0	1	1	1	39.4	156.6	0
1onlyP1	930	1	2	18	8	1	5	18	74	0	8	0	8	40.6	144.4	0
1onlyP1	930	1	2	18	9	1	5	18	76	0	0	0	0	41.4	161.6	0
1onlyP1	930	1	2	18	10	1	5	19	76	0	1	0	1	40.4	159.6	0
1onlyP1	930	1	2	18	11	1	5	19	75	0	3	0	3	40	155	0
1onlyP1	930	1	2	18	12	1	5	19	73	0	0	0	0	39.2	159.8	0
1onlyP1	930	1	2	18	13	1	5	18	68	0	0	0	0	38.2	156.8	0
1onlyP1	930	1	2	18	14	1	5	0	49	0	1	1	1	47.6	143.4	0
1onlyP1	930	1	2	18	15	1	5	20	62	4	4	0	4	29.8	145.2	0
1onlyP1	930	1	3	19	1	1	5	6	54	7	21	21	21	16.6	106.4	0
1onlyP1	930	1	3	19	2	1	5	13	56	5	16	0	16	33.4	117.6	0
1onlyP1	930	1	3	19	3	1	5	13	62	4	8	8	8	28.8	137.2	0
1onlyP1	930	1	3	19	4	1	5	18	68	7	9	0	9	31.2	138.8	0
1onlyP1	930	1	3	19	5	1	5	18	69	0	5	0	5	38.6	147.4	0
1onlyP1	930	1	3	19	6	1	5	17	71	0	2	0	2	40.4	154.6	0
1onlyP1	930	1	3	19	7	1	5	18	71	0	1	0	1	39.4	156.6	0
1onlyP1	930	1	3	19	8	1	5	18	74	0	8	8	8	32.6	144.4	0
1onlyP1	930	1	3	19	9	1	5	20	76	0	0	0	0	39.4	161.6	0
1onlyP1	930	1	3	19	10	1	5	20	76	0	1	0	1	39.4	159.6	0
1onlyP1	930	1	3	19	11	1	5	19	75	3	3	0	3	37	155	0
1onlyP1	930	1	3	19	12	1	5	18	73	0	0	0	0	40.2	159.8	0
1onlyP1	930	1	3	19	13	1	5	15	68	0	0	0	0	41.2	156.8	0
1onlyP1	930	1	3	19	14	1	5	17	49	1	1	0	1	30.6	143.4	0
1onlyP1	930	1	3	19	15	1	5	15	62	0	4	0	4	38.8	145.2	0
1onlyP1	930	1	4	20	1	1	5	20	54	7	21	0	21	23.6	106.4	0
1onlyP1	930	1	4	20	2	1	5	17	56	5	16	0	16	29.4	117.6	0
1onlyP1	930	1	4	20	3	1	5	17	62	2	8	0	8	34.8	137.2	0
1onlyP1	930	1	4	20	4	1	5	17	68	1	9	0	9	38.2	138.8	0
1onlyP1	930	1	4	20	5	1	5	17	69	1	5	0	5	38.6	147.4	0
1onlyP1	930	1	4	20	6	1	5	18	71	1	2	0	2	38.4	154.6	0
1onlyP1	930	1	4	20	7	1	5	18	71	1	1	0	1	38.4	156.6	0
1onlyP1	930	1	4	20	8	1	5	18	74	0	8	0	8	40.6	144.4	0
1onlyP1	930	1	4	20	9	1	5	19	76	0	0	0	0	40.4	161.6	0
1onlyP1	930	1	4	20	10	1	5	20	76	1	1	0	1	38.4	159.6	0
1onlyP1	930	1	4	20	11	1	5	20	75	0	3	0	3	39	155	0
1onlyP1	930	1	4	20	12	1	5	19	73	0	0	0	0	39.2	159.8	0
1onlyP1	930	1	4	20	13	1	5	18	68	0	0	0	0	38.2	156.8	0
1onlyP1	930	1	4	20	14	1	5	16	49	0	1	0	1	32.6	143.4	0
1onlyP1	930	1	4	20	15	1	5	17	62	0	4	0	4	36.8	145.2	0
1onlyP1	930	1	1	21	1	2	6	5	62	0	4	4	4	44.8	145.2	0
1onlyP1	930	1	1	21	2	2	6	5	60	0	0	0	0	48	152	0
1onlyP1	930	1	1	21	3	2	6	5	47	0	5	5	5	37.8	134.2	0
1onlyP1	930	1	1	21	4	2	6	10	56	0	0	0	0	41.4	149.6	0
1onlyP1	930	1	1	21	5	2	6	5	42	0	3	0	3	40.8	135.2	0
1onlyP1	930	1	1	21	6	2	6	10	34	0	0	0	0	32.6	136.4	0
1onlyP1	930	1	1	21	7	2	6	5	30	0	0	0	0	36	134	0
1onlyP1	930	1	1	21	8	2	6	5	23	0	5	0	5	33.2	119.8	0
1onlyP1	930	1	1	21	9	2	6	1	19	0	0	0	0	35.6	127.4	0
1onlyP1	930	1	1	21	10	2	6	5	20	0	3	0	3	32	122	0
1onlyP1	930	1	1	21	11	2	6	5	15	0	0	0	0	30	125	0
1onlyP1	930	1	1	21	12	2	6	4	19	0	2	2	2	30.6	123.4	0
1onlyP1	930	1	1	21	13	2	6	0	14	0	0	0	0	34.6	124.4	0
1onlyP1	930	1	1	21	14	2	6	1	14	0	5	5	5	28.6	114.4	0
1onlyP1	930	1	1	21	15	2	6	0	6	0	0	0	0	31.4	119.6	0
1onlyP1	930	1	2	22	1	2	6	20	62	1	4	0	4	32.8	145.2	0
1onlyP1	930	1	2	22	2	2	6	20	60	0	0	0	0	33	152	0
1onlyP1	930	1	2	22	3	2	6	19	47	5	5	0	5	23.8	134.2	0
1onlyP1	930	1	2	22	4	2	6	20	56	0	0	0	0	31.4	149.6	0
1onlyP1	930	1	2	22	5	2	6	15	42	0	3	0	3	30.8	135.2	0
1onlyP1	930	1	2	22	6	2	6	9	34	0	0	0	0	33.6	136.4	0
1onlyP1	930	1	2	22	7	2	6	9	30	0	0	0	0	32	134	0
1onlyP1	930	1	2	22	8	2	6	8	23	0	5	0	5	30.2	119.8	0
1onlyP1	930	1	2	22	9	2	6	5	19	0	0	0	0	31.6	127.4	0
1onlyP1	930	1	2	22	10	2	6	5	20	0	3	0	3	32	122	0
1onlyP1	930	1	2	22	11	2	6	5	15	0	0	0	0	30	125	0
1onlyP1	930	1	2	22	12	2	6	5	19	2	2	0	2	29.6	123.4	0
1onlyP1	930	1	2	22	13	2	6	5	14	0	0	0	0	29.6	124.4	0
1onlyP1	930	1	2	22	14	2	6	3	14	0	5	0	5	31.6	114.4	0
1onlyP1	930	1	2	22	15	2	6	1	6	0	0	0	0	30.4	119.6	0
1onlyP1	930	1	3	23	1	2	6	20	62	0	4	0	4	33.8	145.2	0
1onlyP1	930	1	3	23	2	2	6	20	60	0	0	0	0	33	152	0
1onlyP1	930	1	3	23	3	2	6	10	47	0	5	0	5	37.8	134.2	0
1onlyP1	930	1	3	23	4	2	6	11	56	0	0	0	0	40.4	149.6	0
1onlyP1	930	1	3	23	5	2	6	5	42	0	3	3	3	37.8	135.2	0
1onlyP1	930	1	3	23	6	2	6	5	34	0	0	0	0	37.6	136.4	0
1onlyP1	930	1	3	23	7	2	6	6	30	0	0	0	0	35	134	0
1onlyP1	930	1	3	23	8	2	6	5	23	0	5	0	5	33.2	119.8	0
1onlyP1	930	1	3	23	9	2	6	6	19	0	0	0	0	30.6	127.4	0
1onlyP1	930	1	3	23	10	2	6	7	20	3	3	0	3	27	122	0
1onlyP1	930	1	3	23	11	2	6	5	15	0	0	0	0	30	125	0
1onlyP1	930	1	3	23	12	2	6	5	19	0	2	0	2	31.6	123.4	0
1onlyP1	930	1	3	23	13	2	6	5	14	0	0	0	0	29.6	124.4	0
1onlyP1	930	1	3	23	14	2	6	7	14	5	5	0	5	22.6	114.4	0
1onlyP1	930	1	3	23	15	2	6	5	6	0	0	0	0	26.4	119.6	0
1onlyP1	930	1	4	24	1	2	6	17	62	3	4	0	4	33.8	145.2	0
1onlyP1	930	1	4	24	2	2	6	15	60	0	0	0	0	38	152	0
1onlyP1	930	1	4	24	3	2	6	13	47	0	5	0	5	34.8	134.2	0
1onlyP1	930	1	4	24	4	2	6	15	56	0	0	0	0	36.4	149.6	0
1onlyP1	930	1	4	24	5	2	6	17	42	3	3	0	3	25.8	135.2	0
1onlyP1	930	1	4	24	6	2	6	10	34	0	0	0	0	32.6	136.4	0
1onlyP1	930	1	4	24	7	2	6	10	30	0	0	0	0	31	134	0
1onlyP1	930	1	4	24	8	2	6	5	23	5	5	5	5	23.2	119.8	0
1onlyP1	930	1	4	24	9	2	6	7	19	0	0	0	0	29.6	127.4	0
1onlyP1	930	1	4	24	10	2	6	3	20	0	3	3	3	31	122	0
1onlyP1	930	1	4	24	11	2	6	0	15	0	0	0	0	35	125	0
1onlyP1	930	1	4	24	12	2	6	5	19	0	2	0	2	31.6	123.4	0
1onlyP1	930	1	4	24	13	2	6	4	14	0	0	0	0	30.6	124.4	0
1onlyP1	930	1	4	24	14	2	6	3	14	0	5	0	5	31.6	114.4	0
1onlyP1	930	1	4	24	15	2	6	0	6	0	0	0	0	31.4	119.6	0
1onlyP1	717_1	1	1	25	1	1	7	15	46	0	0	0	0	32.4	143.6	0
1onlyP1	717_1	1	1	25	2	1	7	10	41	3	3	0	3	32.4	134.6	0
1onlyP1	717_1	1	1	25	3	1	7	12	49	3	3	0	3	33.6	139.4	0
1onlyP1	717_1	1	1	25	4	1	7	5	35	0	0	0	0	38	137	0
1onlyP1	717_1	1	1	25	5	1	7	5	23	0	0	0	0	33.2	129.8	0
1onlyP1	717_1	1	1	25	6	1	7	10	19	3	3	0	3	23.6	121.4	0
1onlyP1	717_1	1	1	25	7	1	7	5	24	0	6	6	6	27.6	118.4	0
1onlyP1	717_1	1	1	25	8	1	7	8	33	0	3	0	3	34.2	129.8	0
1onlyP1	717_1	1	1	25	9	1	7	8	31	0	0	0	0	33.4	134.6	0
1onlyP1	717_1	1	1	25	10	1	7	5	31	0	4	4	4	32.4	126.6	0
1onlyP1	717_1	1	1	25	11	1	7	5	14	0	0	0	0	29.6	124.4	0
1onlyP1	717_1	1	1	25	12	1	7	5	27	3	12	12	12	19.8	108.2	0
1onlyP1	717_1	1	1	25	13	1	7	0	13	0	0	0	0	34.2	123.8	0
1onlyP1	717_1	1	1	25	14	1	7	6	22	0	0	0	0	31.8	129.2	0
1onlyP1	717_1	1	1	25	15	1	7	6	19	0	4	0	4	30.6	119.4	0
1onlyP1	717_1	1	2	26	1	1	7	5	46	0	0	0	0	42.4	143.6	0
1onlyP1	717_1	1	2	26	2	1	7	10	41	0	3	3	3	32.4	134.6	0
1onlyP1	717_1	1	2	26	3	1	7	10	49	0	3	3	3	35.6	139.4	0
1onlyP1	717_1	1	2	26	4	1	7	15	35	0	0	0	0	28	137	0
1onlyP1	717_1	1	2	26	5	1	7	5	23	0	0	0	0	33.2	129.8	0
1onlyP1	717_1	1	2	26	6	1	7	5	19	0	3	0	3	31.6	121.4	0
1onlyP1	717_1	1	2	26	7	1	7	6	24	0	6	0	6	32.6	118.4	0
1onlyP1	717_1	1	2	26	8	1	7	8	33	0	3	0	3	34.2	129.8	0
1onlyP1	717_1	1	2	26	9	1	7	11	31	0	0	0	0	30.4	134.6	0
1onlyP1	717_1	1	2	26	10	1	7	5	31	0	4	0	4	36.4	126.6	0
1onlyP1	717_1	1	2	26	11	1	7	9	14	0	0	0	0	25.6	124.4	0
1onlyP1	717_1	1	2	26	12	1	7	5	27	0	12	0	12	34.8	108.2	0
1onlyP1	717_1	1	2	26	13	1	7	6	13	0	0	0	0	28.2	123.8	0
1onlyP1	717_1	1	2	26	14	1	7	6	22	0	0	0	0	31.8	129.2	0
1onlyP1	717_1	1	2	26	15	1	7	6	19	0	4	0	4	30.6	119.4	0
1onlyP1	717_1	1	3	27	1	1	7	20	46	0	0	0	0	27.4	143.6	0
1onlyP1	717_1	1	3	27	2	1	7	10	41	0	3	0	3	35.4	134.6	0
1onlyP1	717_1	1	3	27	3	1	7	16	49	0	3	0	3	32.6	139.4	0
1onlyP1	717_1	1	3	27	4	1	7	15	35	0	0	0	0	28	137	0
1onlyP1	717_1	1	3	27	5	1	7	7	23	0	0	0	0	31.2	129.8	0
1onlyP1	717_1	1	3	27	6	1	7	3	19	0	3	0	3	33.6	121.4	0
1onlyP1	717_1	1	3	27	7	1	7	7	24	0	6	0	6	31.6	118.4	0
1onlyP1	717_1	1	3	27	8	1	7	6	33	0	3	3	3	33.2	129.8	0
1onlyP1	717_1	1	3	27	9	1	7	10	31	0	0	0	0	31.4	134.6	0
1onlyP1	717_1	1	3	27	10	1	7	10	31	0	4	0	4	31.4	126.6	0
1onlyP1	717_1	1	3	27	11	1	7	0	14	0	0	0	0	34.6	124.4	0
1onlyP1	717_1	1	3	27	12	1	7	10	27	0	12	0	12	29.8	108.2	0
1onlyP1	717_1	1	3	27	13	1	7	0	13	0	0	0	0	34.2	123.8	0
1onlyP1	717_1	1	3	27	14	1	7	10	22	0	0	0	0	27.8	129.2	0
1onlyP1	717_1	1	3	27	15	1	7	0	19	0	4	4	4	32.6	119.4	0
1onlyP1	717_1	1	4	28	1	1	7	6	46	0	0	0	0	41.4	143.6	0
1onlyP1	717_1	1	4	28	2	1	7	11	41	0	3	0	3	34.4	134.6	0
1onlyP1	717_1	1	4	28	3	1	7	11	49	0	3	0	3	37.6	139.4	0
1onlyP1	717_1	1	4	28	4	1	7	0	35	0	0	0	0	43	137	0
1onlyP1	717_1	1	4	28	5	1	7	6	23	0	0	0	0	32.2	129.8	0
1onlyP1	717_1	1	4	28	6	1	7	1	19	0	3	3	3	32.6	121.4	0
1onlyP1	717_1	1	4	28	7	1	7	6	24	6	6	0	6	26.6	118.4	0
1onlyP1	717_1	1	4	28	8	1	7	11	33	3	3	0	3	28.2	129.8	0
1onlyP1	717_1	1	4	28	9	1	7	2	31	0	0	0	0	39.4	134.6	0
1onlyP1	717_1	1	4	28	10	1	7	11	31	4	4	0	4	26.4	126.6	0
1onlyP1	717_1	1	4	28	11	1	7	0	14	0	0	0	0	34.6	124.4	0
1onlyP1	717_1	1	4	28	12	1	7	7	27	9	12	0	12	23.8	108.2	0
1onlyP1	717_1	1	4	28	13	1	7	7	13	0	0	0	0	27.2	123.8	0
1onlyP1	717_1	1	4	28	14	1	7	0	22	0	0	0	0	37.8	129.2	0
1onlyP1	717_1	1	4	28	15	1	7	7	19	4	4	0	4	25.6	119.4	0
1onlyP1	717_1	1	1	29	1	2	8	15	59	3	7	0	7	34.6	137.4	0
1onlyP1	717_1	1	1	29	2	2	8	13	36	1	1	0	1	29.4	135.6	0
1onlyP1	717_1	1	1	29	3	2	8	7	13	2	2	0	2	25.2	119.8	0
1onlyP1	717_1	1	1	29	4	2	8	5	13	1	1	0	1	28.2	121.8	0
1onlyP1	717_1	1	1	29	5	2	8	4	13	3	12	0	12	27.2	99.8	0
1onlyP1	717_1	1	1	29	6	2	8	4	13	3	3	0	3	27.2	117.8	0
1onlyP1	717_1	1	1	29	7	2	8	3	10	0	0	0	0	30	122	0
1onlyP1	717_1	1	1	29	8	2	8	3	7	5	5	0	5	23.8	110.2	0
1onlyP1	717_1	1	1	29	9	2	8	2	8	0	0	0	0	30.2	120.8	0
1onlyP1	717_1	1	1	29	10	2	8	1	5	0	0	0	0	30	119	0
1onlyP1	717_1	1	1	29	11	2	8	1	4	0	0	0	0	29.6	118.4	0
1onlyP1	717_1	1	1	29	12	2	8	0	3	0	1	1	1	29.2	115.8	0
1onlyP1	717_1	1	1	29	13	2	8	0	2	0	0	0	0	29.8	117.2	0
1onlyP1	717_1	1	1	29	14	2	8	0	21	0	0	0	0	37.4	128.6	0
1onlyP1	717_1	1	1	29	15	2	8	1	22	0	0	0	0	36.8	129.2	0
1onlyP1	717_1	1	2	30	1	2	8	20	59	4	7	0	7	28.6	137.4	0
1onlyP1	717_1	1	2	30	2	2	8	20	36	0	1	0	1	23.4	135.6	0
1onlyP1	717_1	1	2	30	3	2	8	0	13	0	2	2	2	32.2	119.8	0
1onlyP1	717_1	1	2	30	4	2	8	4	13	0	1	0	1	30.2	121.8	0
1onlyP1	717_1	1	2	30	5	2	8	2	13	0	12	12	12	20.2	99.8	0
1onlyP1	717_1	1	2	30	6	2	8	4	13	0	3	0	3	30.2	117.8	0
1onlyP1	717_1	1	2	30	7	2	8	4	10	0	0	0	0	29	122	0
1onlyP1	717_1	1	2	30	8	2	8	2	7	0	5	0	5	29.8	110.2	0
1onlyP1	717_1	1	2	30	9	2	8	3	8	0	0	0	0	29.2	120.8	0
1onlyP1	717_1	1	2	30	10	2	8	2	5	0	0	0	0	29	119	0
1onlyP1	717_1	1	2	30	11	2	8	1	4	0	0	0	0	29.6	118.4	0
1onlyP1	717_1	1	2	30	12	2	8	1	3	0	1	0	1	29.2	115.8	0
1onlyP1	717_1	1	2	30	13	2	8	1	2	0	0	0	0	28.8	117.2	0
1onlyP1	717_1	1	2	30	14	2	8	1	21	0	0	0	0	36.4	128.6	0
1onlyP1	717_1	1	2	30	15	2	8	1	22	0	0	0	0	36.8	129.2	0
1onlyP1	717_1	1	3	31	1	2	8	20	59	0	7	0	7	32.6	137.4	0
1onlyP1	717_1	1	3	31	2	2	8	0	36	0	1	1	1	42.4	135.6	0
1onlyP1	717_1	1	3	31	3	2	8	1	13	0	2	0	2	33.2	119.8	0
1onlyP1	717_1	1	3	31	4	2	8	1	13	0	1	1	1	32.2	121.8	0
1onlyP1	717_1	1	3	31	5	2	8	5	13	9	12	0	12	20.2	99.8	0
1onlyP1	717_1	1	3	31	6	2	8	0	13	0	3	3	3	31.2	117.8	0
1onlyP1	717_1	1	3	31	7	2	8	0	10	0	0	0	0	33	122	0
1onlyP1	717_1	1	3	31	8	2	8	0	7	0	5	5	5	26.8	110.2	0
1onlyP1	717_1	1	3	31	9	2	8	0	8	0	0	0	0	32.2	120.8	0
1onlyP1	717_1	1	3	31	10	2	8	1	5	0	0	0	0	30	119	0
1onlyP1	717_1	1	3	31	11	2	8	0	4	0	0	0	0	30.6	118.4	0
1onlyP1	717_1	1	3	31	12	2	8	1	3	1	1	0	1	28.2	115.8	0
1onlyP1	717_1	1	3	31	13	2	8	0	2	0	0	0	0	29.8	117.2	0
1onlyP1	717_1	1	3	31	14	2	8	20	21	0	0	0	0	17.4	128.6	0
1onlyP1	717_1	1	3	31	15	2	8	0	22	0	0	0	0	37.8	129.2	0
1onlyP1	717_1	1	4	32	1	2	8	4	59	0	7	7	7	41.6	137.4	0
1onlyP1	717_1	1	4	32	2	2	8	3	36	0	1	0	1	40.4	135.6	0
1onlyP1	717_1	1	4	32	3	2	8	5	13	0	2	0	2	29.2	119.8	0
1onlyP1	717_1	1	4	32	4	2	8	3	13	0	1	0	1	31.2	121.8	0
1onlyP1	717_1	1	4	32	5	2	8	2	13	0	12	0	12	32.2	99.8	0
1onlyP1	717_1	1	4	32	6	2	8	5	13	0	3	0	3	29.2	117.8	0
1onlyP1	717_1	1	4	32	7	2	8	3	10	0	0	0	0	30	122	0
1onlyP1	717_1	1	4	32	8	2	8	2	7	0	5	0	5	29.8	110.2	0
1onlyP1	717_1	1	4	32	9	2	8	3	8	0	0	0	0	29.2	120.8	0
1onlyP1	717_1	1	4	32	10	2	8	1	5	0	0	0	0	30	119	0
1onlyP1	717_1	1	4	32	11	2	8	2	4	0	0	0	0	28.6	118.4	0
1onlyP1	717_1	1	4	32	12	2	8	1	3	0	1	0	1	29.2	115.8	0
1onlyP1	717_1	1	4	32	13	2	8	1	2	0	0	0	0	28.8	117.2	0
1onlyP1	717_1	1	4	32	14	2	8	0	21	0	0	0	0	37.4	128.6	0
1onlyP1	717_1	1	4	32	15	2	8	20	22	0	0	0	0	17.8	129.2	0
1onlyP1	717_1	1	1	33	1	3	9	17	62	4	16	0	16	32.8	121.2	0
1onlyP1	717_1	1	1	33	2	3	9	15	70	3	11	11	11	28	136	0
1onlyP1	717_1	1	1	33	3	3	9	20	60	9	9	0	9	24	134	0
1onlyP1	717_1	1	1	33	4	3	9	17	59	4	8	0	8	31.6	135.4	0
1onlyP1	717_1	1	1	33	5	3	9	19	51	9	16	0	16	21.4	114.6	0
1onlyP1	717_1	1	1	33	6	3	9	16	53	1	1	0	1	33.2	145.8	0
1onlyP1	717_1	1	1	33	7	3	9	15	29	3	6	0	6	22.6	121.4	0
1onlyP1	717_1	1	1	33	8	3	9	5	24	1	10	0	10	32.6	110.4	0
1onlyP1	717_1	1	1	33	9	3	9	7	32	2	5	0	5	32.8	125.2	0
1onlyP1	717_1	1	1	33	10	3	9	8	29	2	2	0	2	30.6	129.4	0
1onlyP1	717_1	1	1	33	11	3	9	5	21	0	6	6	6	26.4	116.6	0
1onlyP1	717_1	1	1	33	12	3	9	2	15	0	3	0	3	33	119	0
1onlyP1	717_1	1	1	33	13	3	9	3	19	0	9	0	9	33.6	109.4	0
1onlyP1	717_1	1	1	33	14	3	9	4	17	0	0	0	0	31.8	126.2	0
1onlyP1	717_1	1	1	33	15	3	9	0	11	0	0	0	0	33.4	122.6	0
1onlyP1	717_1	1	2	34	1	3	9	20	62	0	16	0	16	33.8	121.2	0
1onlyP1	717_1	1	2	34	2	3	9	20	70	0	11	0	11	37	136	0
1onlyP1	717_1	1	2	34	3	3	9	20	60	0	9	0	9	33	134	0
1onlyP1	717_1	1	2	34	4	3	9	20	59	3	8	0	8	29.6	135.4	0
1onlyP1	717_1	1	2	34	5	3	9	0	51	0	16	16	16	33.4	114.6	0
1onlyP1	717_1	1	2	34	6	3	9	17	53	0	1	0	1	33.2	145.8	0
1onlyP1	717_1	1	2	34	7	3	9	11	29	3	6	0	6	26.6	121.4	0
1onlyP1	717_1	1	2	34	8	3	9	4	24	0	10	0	10	34.6	110.4	0
1onlyP1	717_1	1	2	34	9	3	9	8	32	2	5	0	5	31.8	125.2	0
1onlyP1	717_1	1	2	34	10	3	9	9	29	0	2	0	2	31.6	129.4	0
1onlyP1	717_1	1	2	34	11	3	9	6	21	5	6	0	6	26.4	116.6	0
1onlyP1	717_1	1	2	34	12	3	9	8	15	3	3	0	3	24	119	0
1onlyP1	717_1	1	2	34	13	3	9	1	19	0	9	9	9	26.6	109.4	0
1onlyP1	717_1	1	2	34	14	3	9	4	17	0	0	0	0	31.8	126.2	0
1onlyP1	717_1	1	2	34	15	3	9	2	11	0	0	0	0	31.4	122.6	0
1onlyP1	717_1	1	3	35	1	3	9	15	62	9	16	0	16	29.8	121.2	0
1onlyP1	717_1	1	3	35	2	3	9	15	70	7	11	0	11	35	136	0
1onlyP1	717_1	1	3	35	3	3	9	5	60	0	9	9	9	39	134	0
1onlyP1	717_1	1	3	35	4	3	9	10	59	1	8	8	8	33.6	135.4	0
1onlyP1	717_1	1	3	35	5	3	9	17	51	7	16	0	16	25.4	114.6	0
1onlyP1	717_1	1	3	35	6	3	9	0	53	0	1	1	1	49.2	145.8	0
1onlyP1	717_1	1	3	35	7	3	9	3	29	0	6	0	6	37.6	121.4	0
1onlyP1	717_1	1	3	35	8	3	9	15	24	9	10	0	10	14.6	110.4	0
1onlyP1	717_1	1	3	35	9	3	9	5	32	1	5	5	5	30.8	125.2	0
1onlyP1	717_1	1	3	35	10	3	9	0	29	0	2	2	2	38.6	129.4	0
1onlyP1	717_1	1	3	35	11	3	9	5	21	1	6	0	6	31.4	116.6	0
1onlyP1	717_1	1	3	35	12	3	9	0	15	0	3	3	3	32	119	0
1onlyP1	717_1	1	3	35	13	3	9	7	19	9	9	0	9	20.6	109.4	0
1onlyP1	717_1	1	3	35	14	3	9	1	17	0	0	0	0	34.8	126.2	0
1onlyP1	717_1	1	3	35	15	3	9	1	11	0	0	0	0	32.4	122.6	0
1onlyP1	717_1	1	4	36	1	3	9	10	62	3	16	16	16	24.8	121.2	0
1onlyP1	717_1	1	4	36	2	3	9	20	70	1	11	0	11	36	136	0
1onlyP1	717_1	1	4	36	3	3	9	15	60	0	9	0	9	38	134	0
1onlyP1	717_1	1	4	36	4	3	9	12	59	0	8	0	8	40.6	135.4	0
1onlyP1	717_1	1	4	36	5	3	9	15	51	0	16	0	16	34.4	114.6	0
1onlyP1	717_1	1	4	36	6	3	9	20	53	0	1	0	1	30.2	145.8	0
1onlyP1	717_1	1	4	36	7	3	9	0	29	0	6	6	6	34.6	121.4	0
1onlyP1	717_1	1	4	36	8	3	9	0	24	0	10	10	10	28.6	110.4	0
1onlyP1	717_1	1	4	36	9	3	9	12	32	0	5	0	5	29.8	125.2	0
1onlyP1	717_1	1	4	36	10	3	9	12	29	0	2	0	2	28.6	129.4	0
1onlyP1	717_1	1	4	36	11	3	9	5	21	0	6	0	6	32.4	116.6	0
1onlyP1	717_1	1	4	36	12	3	9	5	15	0	3	0	3	30	119	0
1onlyP1	717_1	1	4	36	13	3	9	8	19	0	9	0	9	28.6	109.4	0
1onlyP1	717_1	1	4	36	14	3	9	8	17	0	0	0	0	27.8	126.2	0
1onlyP1	717_1	1	4	36	15	3	9	8	11	0	0	0	0	25.4	122.6	0
1onlyP1	717_1	1	1	37	1	4	10	14	55	3	16	0	16	34	117	0
1onlyP1	717_1	1	1	37	2	4	10	15	53	2	9	0	9	33.2	129.8	0
1onlyP1	717_1	1	1	37	3	4	10	18	49	8	13	0	13	22.6	119.4	0
1onlyP1	717_1	1	1	37	4	4	10	14	47	8	10	0	10	25.8	124.2	0
1onlyP1	717_1	1	1	37	5	4	10	0	26	0	0	0	0	39.4	131.6	0
1onlyP1	717_1	1	1	37	6	4	10	2	24	0	0	0	0	36.6	130.4	0
1onlyP1	717_1	1	1	37	7	4	10	0	22	0	0	0	0	37.8	129.2	0
1onlyP1	717_1	1	1	37	8	4	10	0	22	0	9	9	9	28.8	111.2	0
1onlyP1	717_1	1	1	37	9	4	10	4	26	9	9	0	9	26.4	113.6	0
1onlyP1	717_1	1	1	37	10	4	10	2	27	9	9	0	9	28.8	114.2	0
1onlyP1	717_1	1	1	37	11	4	10	1	22	0	0	0	0	36.8	129.2	0
1onlyP1	717_1	1	1	37	12	4	10	1	22	0	0	0	0	36.8	129.2	0
1onlyP1	717_1	1	1	37	13	4	10	0	1	0	0	0	0	29.4	116.6	0
1onlyP1	717_1	1	1	37	14	4	10	0	1	0	0	0	0	29.4	116.6	0
1onlyP1	717_1	1	1	37	15	4	10	0	1	0	0	0	0	29.4	116.6	0
1onlyP1	717_1	1	2	38	1	4	10	20	55	9	16	0	16	22	117	0
1onlyP1	717_1	1	2	38	2	4	10	16	53	3	9	0	9	31.2	129.8	0
1onlyP1	717_1	1	2	38	3	4	10	10	49	5	13	0	13	33.6	119.4	0
1onlyP1	717_1	1	2	38	4	4	10	2	47	2	10	10	10	33.8	124.2	0
1onlyP1	717_1	1	2	38	5	4	10	5	26	0	0	0	0	34.4	131.6	0
1onlyP1	717_1	1	2	38	6	4	10	2	24	0	0	0	0	36.6	130.4	0
1onlyP1	717_1	1	2	38	7	4	10	1	22	0	0	0	0	36.8	129.2	0
1onlyP1	717_1	1	2	38	8	4	10	2	22	0	9	0	9	35.8	111.2	0
1onlyP1	717_1	1	2	38	9	4	10	0	26	0	9	9	9	30.4	113.6	0
1onlyP1	717_1	1	2	38	10	4	10	0	27	0	9	9	9	30.8	114.2	0
1onlyP1	717_1	1	2	38	11	4	10	0	22	0	0	0	0	37.8	129.2	0
1onlyP1	717_1	1	2	38	12	4	10	0	22	0	0	0	0	37.8	129.2	0
1onlyP1	717_1	1	2	38	13	4	10	0	1	0	0	0	0	29.4	116.6	0
1onlyP1	717_1	1	2	38	14	4	10	0	1	0	0	0	0	29.4	116.6	0
1onlyP1	717_1	1	2	38	15	4	10	0	1	0	0	0	0	29.4	116.6	0
1onlyP1	717_1	1	3	39	1	4	10	20	55	4	16	0	16	27	117	0
1onlyP1	717_1	1	3	39	2	4	10	20	53	4	9	0	9	26.2	129.8	0
1onlyP1	717_1	1	3	39	3	4	10	20	49	0	13	0	13	28.6	119.4	0
1onlyP1	717_1	1	3	39	4	4	10	20	47	0	10	0	10	27.8	124.2	0
1onlyP1	717_1	1	3	39	5	4	10	20	26	0	0	0	0	19.4	131.6	0
1onlyP1	717_1	1	3	39	6	4	10	20	24	0	0	0	0	18.6	130.4	0
1onlyP1	717_1	1	3	39	7	4	10	20	22	0	0	0	0	17.8	129.2	0
1onlyP1	717_1	1	3	39	8	4	10	20	22	9	9	0	9	8.8	111.2	0
1onlyP1	717_1	1	3	39	9	4	10	20	26	0	9	0	9	19.4	113.6	0
1onlyP1	717_1	1	3	39	10	4	10	20	27	0	9	0	9	19.8	114.2	0
1onlyP1	717_1	1	3	39	11	4	10	20	22	0	0	0	0	17.8	129.2	0
1onlyP1	717_1	1	3	39	12	4	10	20	22	0	0	0	0	17.8	129.2	0
1onlyP1	717_1	1	3	39	13	4	10	0	1	0	0	0	0	29.4	116.6	0
1onlyP1	717_1	1	3	39	14	4	10	0	1	0	0	0	0	29.4	116.6	0
1onlyP1	717_1	1	3	39	15	4	10	0	1	0	0	0	0	29.4	116.6	0
1onlyP1	717_1	1	4	40	1	4	10	1	55	0	16	16	16	34	117	0
1onlyP1	717_1	1	4	40	2	4	10	2	53	0	9	9	9	39.2	129.8	0
1onlyP1	717_1	1	4	40	3	4	10	1	49	0	13	13	13	34.6	119.4	0
1onlyP1	717_1	1	4	40	4	4	10	11	47	0	10	0	10	36.8	124.2	0
1onlyP1	717_1	1	4	40	5	4	10	1	26	0	0	0	0	38.4	131.6	0
1onlyP1	717_1	1	4	40	6	4	10	0	24	0	0	0	0	38.6	130.4	0
1onlyP1	717_1	1	4	40	7	4	10	1	22	0	0	0	0	36.8	129.2	0
1onlyP1	717_1	1	4	40	8	4	10	0	22	0	9	0	9	37.8	111.2	0
1onlyP1	717_1	1	4	40	9	4	10	2	26	0	9	0	9	37.4	113.6	0
1onlyP1	717_1	1	4	40	10	4	10	5	27	0	9	0	9	34.8	114.2	0
1onlyP1	717_1	1	4	40	11	4	10	1	22	0	0	0	0	36.8	129.2	0
1onlyP1	717_1	1	4	40	12	4	10	1	22	0	0	0	0	36.8	129.2	0
1onlyP1	717_1	1	4	40	13	4	10	1	1	0	0	0	0	28.4	116.6	0
1onlyP1	717_1	1	4	40	14	4	10	1	1	0	0	0	0	28.4	116.6	0
1onlyP1	717_1	1	4	40	15	4	10	1	1	0	0	0	0	28.4	116.6	0
1to2P1	625	1	1	41	1	1	11	19	60	5	15	0	15	29	122	0
1to2P1	625	1	1	41	2	1	11	1	50	0	2	2	2	46	142	0
1to2P1	625	1	1	41	3	1	11	0	24	0	9	9	9	29.6	112.4	0
1to2P1	625	1	1	41	4	1	11	9	18	0	0	0	0	27.2	126.8	0
1to2P1	625	1	1	41	5	1	11	0	4	0	0	0	0	30.6	118.4	0
1to2P1	625	1	1	41	6	1	11	0	1	0	9	0	9	29.4	98.6	0
1to2P1	625	1	1	41	7	1	11	0	6	0	9	9	9	22.4	101.6	0
1to2P1	625	1	1	41	8	1	11	2	13	0	9	0	9	32.2	105.8	0
1to2P1	625	1	1	41	9	1	11	5	15	0	0	0	0	30	125	0
1to2P1	625	1	1	41	10	1	11	1	6	0	0	0	0	30.4	119.6	0
1to2P1	625	1	1	41	11	1	11	0	3	0	0	0	0	30.2	117.8	0
1to2P1	625	1	1	41	12	1	11	0	1	0	0	0	0	29.4	116.6	0
1to2P1	625	1	1	41	13	1	11	0	2	0	0	0	0	29.8	117.2	0
1to2P1	625	1	1	41	14	1	11	0	1	0	0	0	0	29.4	116.6	0
1to2P1	625	1	1	41	15	1	11	0	1	0	0	0	0	29.4	116.6	0
1to2P1	625	1	2	42	1	1	11	20	60	0	15	0	15	33	122	0
1to2P1	625	1	2	42	2	1	11	20	50	0	2	0	2	29	142	0
1to2P1	625	1	2	42	3	1	11	5	24	0	9	0	9	33.6	112.4	0
1to2P1	625	1	2	42	4	1	11	4	18	0	0	0	0	32.2	126.8	0
1to2P1	625	1	2	42	5	1	11	2	4	0	0	0	0	28.6	118.4	0
1to2P1	625	1	2	42	6	1	11	0	1	0	9	0	9	29.4	98.6	0
1to2P1	625	1	2	42	7	1	11	3	6	0	9	0	9	28.4	101.6	0
1to2P1	625	1	2	42	8	1	11	5	13	0	9	0	9	29.2	105.8	0
1to2P1	625	1	2	42	9	1	11	5	15	0	0	0	0	30	125	0
1to2P1	625	1	2	42	10	1	11	1	6	0	0	0	0	30.4	119.6	0
1to2P1	625	1	2	42	11	1	11	2	3	0	0	0	0	28.2	117.8	0
1to2P1	625	1	2	42	12	1	11	0	1	0	0	0	0	29.4	116.6	0
1to2P1	625	1	2	42	13	1	11	1	2	0	0	0	0	28.8	117.2	0
1to2P1	625	1	2	42	14	1	11	0	1	0	0	0	0	29.4	116.6	0
1to2P1	625	1	2	42	15	1	11	0	1	0	0	0	0	29.4	116.6	0
1to2P1	625	1	3	43	1	1	11	1	60	1	15	15	15	36	122	0
1to2P1	625	1	3	43	2	1	11	20	50	2	2	0	2	27	142	0
1to2P1	625	1	3	43	3	1	11	10	24	9	9	0	9	19.6	112.4	0
1to2P1	625	1	3	43	4	1	11	1	18	0	0	0	0	35.2	126.8	0
1to2P1	625	1	3	43	5	1	11	0	4	0	0	0	0	30.6	118.4	0
1to2P1	625	1	3	43	6	1	11	1	1	9	9	0	9	19.4	98.6	0
1to2P1	625	1	3	43	7	1	11	2	6	9	9	0	9	20.4	101.6	0
1to2P1	625	1	3	43	8	1	11	5	13	9	9	0	9	20.2	105.8	0
1to2P1	625	1	3	43	9	1	11	0	15	0	0	0	0	35	125	0
1to2P1	625	1	3	43	10	1	11	0	6	0	0	0	0	31.4	119.6	0
1to2P1	625	1	3	43	11	1	11	0	3	0	0	0	0	30.2	117.8	0
1to2P1	625	1	3	43	12	1	11	0	1	0	0	0	0	29.4	116.6	0
1to2P1	625	1	3	43	13	1	11	0	2	0	0	0	0	29.8	117.2	0
1to2P1	625	1	3	43	14	1	11	0	1	0	0	0	0	29.4	116.6	0
1to2P1	625	1	3	43	15	1	11	0	1	0	0	0	0	29.4	116.6	0
1to2P1	625	1	4	44	1	1	11	20	60	9	15	0	15	24	122	0
1to2P1	625	1	4	44	2	1	11	9	50	0	2	0	2	40	142	0
1to2P1	625	1	4	44	3	1	11	9	24	0	9	0	9	29.6	112.4	0
1to2P1	625	1	4	44	4	1	11	4	18	0	0	0	0	32.2	126.8	0
1to2P1	625	1	4	44	5	1	11	2	4	0	0	0	0	28.6	118.4	0
1to2P1	625	1	4	44	6	1	11	0	1	0	9	9	9	20.4	98.6	0
1to2P1	625	1	4	44	7	1	11	1	6	0	9	0	9	30.4	101.6	0
1to2P1	625	1	4	44	8	1	11	1	13	0	9	9	9	24.2	105.8	0
1to2P1	625	1	4	44	9	1	11	5	15	0	0	0	0	30	125	0
1to2P1	625	1	4	44	10	1	11	4	6	0	0	0	0	27.4	119.6	0
1to2P1	625	1	4	44	11	1	11	1	3	0	0	0	0	29.2	117.8	0
1to2P1	625	1	4	44	12	1	11	1	1	0	0	0	0	28.4	116.6	0
1to2P1	625	1	4	44	13	1	11	1	2	0	0	0	0	28.8	117.2	0
1to2P1	625	1	4	44	14	1	11	1	1	0	0	0	0	28.4	116.6	0
1to2P1	625	1	4	44	15	1	11	1	1	0	0	0	0	28.4	116.6	0
1to2P1	625	1	1	45	1	2	12	15	64	0	8	0	8	39.6	138.4	0
1to2P1	625	1	1	45	2	2	12	15	57	0	1	0	1	36.8	148.2	0
1to2P1	625	1	1	45	3	2	12	12	60	0	0	0	0	41	152	0
1to2P1	625	1	1	45	4	2	12	12	26	0	2	0	2	27.4	127.6	0
1to2P1	625	1	1	45	5	2	12	7	23	5	12	0	12	26.2	105.8	0
1to2P1	625	1	1	45	6	2	12	10	41	5	5	0	5	30.4	130.6	0
1to2P1	625	1	1	45	7	2	12	10	44	3	5	5	5	28.6	132.4	0
1to2P1	625	1	1	45	8	2	12	15	32	3	3	0	3	23.8	129.2	0
1to2P1	625	1	1	45	9	2	12	7	23	0	1	0	1	31.2	127.8	0
1to2P1	625	1	1	45	10	2	12	6	10	0	0	0	0	27	122	0
1to2P1	625	1	1	45	11	2	12	5	17	0	2	0	2	30.8	122.2	0
1to2P1	625	1	1	45	12	2	12	1	14	0	17	17	17	16.6	90.4	0
1to2P1	625	1	1	45	13	2	12	5	17	2	2	0	2	28.8	122.2	0
1to2P1	625	1	1	45	14	2	12	8	22	5	5	0	5	24.8	119.2	0
1to2P1	625	1	1	45	15	2	12	5	18	0	0	0	0	31.2	126.8	0
1to2P1	625	1	2	46	1	2	12	20	64	0	8	0	8	34.6	138.4	0
1to2P1	625	1	2	46	2	2	12	20	57	0	1	0	1	31.8	148.2	0
1to2P1	625	1	2	46	3	2	12	17	60	0	0	0	0	36	152	0
1to2P1	625	1	2	46	4	2	12	0	26	0	2	2	2	37.4	127.6	0
1to2P1	625	1	2	46	5	2	12	10	23	0	12	0	12	28.2	105.8	0
1to2P1	625	1	2	46	6	2	12	15	41	0	5	0	5	30.4	130.6	0
1to2P1	625	1	2	46	7	2	12	12	44	0	5	0	5	34.6	132.4	0
1to2P1	625	1	2	46	8	2	12	13	32	0	3	0	3	28.8	129.2	0
1to2P1	625	1	2	46	9	2	12	10	23	0	1	0	1	28.2	127.8	0
1to2P1	625	1	2	46	10	2	12	2	10	0	0	0	0	31	122	0
1to2P1	625	1	2	46	11	2	12	2	17	0	2	0	2	33.8	122.2	0
1to2P1	625	1	2	46	12	2	12	5	14	5	17	0	17	24.6	90.4	0
1to2P1	625	1	2	46	13	2	12	6	17	0	2	0	2	29.8	122.2	0
1to2P1	625	1	2	46	14	2	12	6	22	0	5	0	5	31.8	119.2	0
1to2P1	625	1	2	46	15	2	12	7	18	0	0	0	0	29.2	126.8	0
1to2P1	625	1	3	47	1	2	12	9	64	4	8	8	8	33.6	138.4	0
1to2P1	625	1	3	47	2	2	12	6	57	0	1	1	1	44.8	148.2	0
1to2P1	625	1	3	47	3	2	12	20	60	0	0	0	0	33	152	0
1to2P1	625	1	3	47	4	2	12	14	26	2	2	0	2	23.4	127.6	0
1to2P1	625	1	3	47	5	2	12	4	23	7	12	0	12	27.2	105.8	0
1to2P1	625	1	3	47	6	2	12	5	41	0	5	5	5	35.4	130.6	0
1to2P1	625	1	3	47	7	2	12	11	44	2	5	0	5	33.6	132.4	0
1to2P1	625	1	3	47	8	2	12	3	32	0	3	0	3	38.8	129.2	0
1to2P1	625	1	3	47	9	2	12	6	23	1	1	0	1	31.2	127.8	0
1to2P1	625	1	3	47	10	2	12	2	10	0	0	0	0	31	122	0
1to2P1	625	1	3	47	11	2	12	10	17	2	2	0	2	23.8	122.2	0
1to2P1	625	1	3	47	12	2	12	2	14	3	17	0	17	29.6	90.4	0
1to2P1	625	1	3	47	13	2	12	3	17	0	2	2	2	30.8	122.2	0
1to2P1	625	1	3	47	14	2	12	1	22	0	5	5	5	31.8	119.2	0
1to2P1	625	1	3	47	15	2	12	2	18	0	0	0	0	34.2	126.8	0
1to2P1	625	1	4	48	1	2	12	20	64	4	8	0	8	30.6	138.4	0
1to2P1	625	1	4	48	2	2	12	16	57	1	1	0	1	34.8	148.2	0
1to2P1	625	1	4	48	3	2	12	11	60	0	0	0	0	42	152	0
1to2P1	625	1	4	48	4	2	12	0	26	0	2	0	2	39.4	127.6	0
1to2P1	625	1	4	48	5	2	12	2	23	0	12	12	12	24.2	105.8	0
1to2P1	625	1	4	48	6	2	12	11	41	0	5	0	5	34.4	130.6	0
1to2P1	625	1	4	48	7	2	12	11	44	0	5	0	5	35.6	132.4	0
1to2P1	625	1	4	48	8	2	12	1	32	0	3	3	3	37.8	129.2	0
1to2P1	625	1	4	48	9	2	12	0	23	0	1	1	1	37.2	127.8	0
1to2P1	625	1	4	48	10	2	12	0	10	0	0	0	0	33	122	0
1to2P1	625	1	4	48	11	2	12	0	17	0	2	2	2	33.8	122.2	0
1to2P1	625	1	4	48	12	2	12	6	14	9	17	0	17	19.6	90.4	0
1to2P1	625	1	4	48	13	2	12	3	17	0	2	0	2	32.8	122.2	0
1to2P1	625	1	4	48	14	2	12	7	22	0	5	0	5	30.8	119.2	0
1to2P1	625	1	4	48	15	2	12	4	18	0	0	0	0	32.2	126.8	0
1to2P1	625	1	1	49	1	3	13	20	71	0	23	0	23	37.4	112.6	0
1to2P1	625	1	1	49	2	3	13	20	80	9	27	0	27	32	110	0
1to2P1	625	1	1	49	3	3	13	20	80	0	18	18	18	23	128	0
1to2P1	625	1	1	49	4	3	13	20	80	1	11	0	11	40	142	0
1to2P1	625	1	1	49	5	3	13	20	80	9	14	0	14	32	136	0
1to2P1	625	1	1	49	6	3	13	20	80	4	10	0	10	37	144	0
1to2P1	625	1	1	49	7	3	13	0	60	0	4	4	4	49	144	0
1to2P1	625	1	1	49	8	3	13	20	60	1	10	0	10	32	132	0
1to2P1	625	1	1	49	9	3	13	0	21	0	0	0	0	37.4	128.6	0
1to2P1	625	1	1	49	10	3	13	2	42	0	0	0	0	43.8	141.2	0
1to2P1	625	1	1	49	11	3	13	1	21	0	0	0	0	36.4	128.6	0
1to2P1	625	1	1	49	12	3	13	20	40	9	9	0	9	16	122	0
1to2P1	625	1	1	49	13	3	13	0	20	0	0	0	0	37	128	0
1to2P1	625	1	1	49	14	3	13	0	21	0	0	0	0	37.4	128.6	0
1to2P1	625	1	1	49	15	3	13	0	20	0	0	0	0	37	128	0
1to2P1	625	1	2	50	1	3	13	20	71	9	23	0	23	28.4	112.6	0
1to2P1	625	1	2	50	2	3	13	20	80	9	27	0	27	32	110	0
1to2P1	625	1	2	50	3	3	13	20	80	9	18	0	18	32	128	0
1to2P1	625	1	2	50	4	3	13	20	80	1	11	0	11	40	142	0
1to2P1	625	1	2	50	5	3	13	20	80	2	14	0	14	39	136	0
1to2P1	625	1	2	50	6	3	13	20	80	3	10	0	10	38	144	0
1to2P1	625	1	2	50	7	3	13	20	60	1	4	0	4	32	144	0
1to2P1	625	1	2	50	8	3	13	0	60	0	10	10	10	43	132	0
1to2P1	625	1	2	50	9	3	13	1	21	0	0	0	0	36.4	128.6	0
1to2P1	625	1	2	50	10	3	13	20	42	0	0	0	0	25.8	141.2	0
1to2P1	625	1	2	50	11	3	13	0	21	0	0	0	0	37.4	128.6	0
1to2P1	625	1	2	50	12	3	13	0	40	0	9	0	9	45	122	0
1to2P1	625	1	2	50	13	3	13	0	20	0	0	0	0	37	128	0
1to2P1	625	1	2	50	14	3	13	1	21	0	0	0	0	36.4	128.6	0
1to2P1	625	1	2	50	15	3	13	0	20	0	0	0	0	37	128	0
1to2P1	625	1	3	51	1	3	13	11	71	5	23	23	23	18.4	112.6	0
1to2P1	625	1	3	51	2	3	13	20	80	9	27	0	27	32	110	0
1to2P1	625	1	3	51	3	3	13	20	80	9	18	0	18	32	128	0
1to2P1	625	1	3	51	4	3	13	20	80	9	11	0	11	32	142	0
1to2P1	625	1	3	51	5	3	13	20	80	3	14	0	14	38	136	0
1to2P1	625	1	3	51	6	3	13	20	80	3	10	0	10	38	144	0
1to2P1	625	1	3	51	7	3	13	20	60	3	4	0	4	30	144	0
1to2P1	625	1	3	51	8	3	13	20	60	9	10	0	10	24	132	0
1to2P1	625	1	3	51	9	3	13	0	21	0	0	0	0	37.4	128.6	0
1to2P1	625	1	3	51	10	3	13	0	42	0	0	0	0	45.8	141.2	0
1to2P1	625	1	3	51	11	3	13	0	21	0	0	0	0	37.4	128.6	0
1to2P1	625	1	3	51	12	3	13	0	40	0	9	9	9	36	122	0
1to2P1	625	1	3	51	13	3	13	0	20	0	0	0	0	37	128	0
1to2P1	625	1	3	51	14	3	13	0	21	0	0	0	0	37.4	128.6	0
1to2P1	625	1	3	51	15	3	13	0	20	0	0	0	0	37	128	0
1to2P1	625	1	4	52	1	3	13	20	71	9	23	0	23	28.4	112.6	0
1to2P1	625	1	4	52	2	3	13	20	80	0	27	27	27	14	110	0
1to2P1	625	1	4	52	3	3	13	20	80	0	18	0	18	41	128	0
1to2P1	625	1	4	52	4	3	13	20	80	0	11	11	11	30	142	0
1to2P1	625	1	4	52	5	3	13	20	80	0	14	14	14	27	136	0
1to2P1	625	1	4	52	6	3	13	20	80	0	10	10	10	31	144	0
1to2P1	625	1	4	52	7	3	13	20	60	0	4	0	4	33	144	0
1to2P1	625	1	4	52	8	3	13	20	60	0	10	0	10	33	132	0
1to2P1	625	1	4	52	9	3	13	20	21	0	0	0	0	17.4	128.6	0
1to2P1	625	1	4	52	10	3	13	20	42	0	0	0	0	25.8	141.2	0
1to2P1	625	1	4	52	11	3	13	20	21	0	0	0	0	17.4	128.6	0
1to2P1	625	1	4	52	12	3	13	20	40	0	9	0	9	25	122	0
1to2P1	625	1	4	52	13	3	13	20	20	0	0	0	0	17	128	0
1to2P1	625	1	4	52	14	3	13	20	21	0	0	0	0	17.4	128.6	0
1to2P1	625	1	4	52	15	3	13	20	20	0	0	0	0	17	128	0
1to2P1	625	1	1	53	1	4	14	10	55	3	20	0	20	38	109	0
1to2P1	625	1	1	53	2	4	14	10	65	0	8	8	8	37	139	0
1to2P1	625	1	1	53	3	4	14	12	62	0	8	0	8	41.8	137.2	0
1to2P1	625	1	1	53	4	4	14	15	75	0	9	9	9	35	143	0
1to2P1	625	1	1	53	5	4	14	20	80	0	0	0	0	41	164	0
1to2P1	625	1	1	53	6	4	14	20	80	0	0	0	0	41	164	0
1to2P1	625	1	1	53	7	4	14	0	60	0	0	0	0	53	152	0
1to2P1	625	1	1	53	8	4	14	20	50	0	9	0	9	29	128	0
1to2P1	625	1	1	53	9	4	14	10	36	0	0	0	0	33.4	137.6	0
1to2P1	625	1	1	53	10	4	14	5	19	0	0	0	0	31.6	127.4	0
1to2P1	625	1	1	53	11	4	14	0	31	0	0	0	0	41.4	134.6	0
1to2P1	625	1	1	53	12	4	14	5	30	0	0	0	0	36	134	0
1to2P1	625	1	1	53	13	4	14	0	40	0	9	9	9	36	122	0
1to2P1	625	1	1	53	14	4	14	3	29	0	0	0	0	37.6	133.4	0
1to2P1	625	1	1	53	15	4	14	3	3	0	0	0	0	27.2	117.8	0
1to2P1	625	1	2	54	1	4	14	20	55	0	20	0	20	31	109	0
1to2P1	625	1	2	54	2	4	14	20	65	0	8	0	8	35	139	0
1to2P1	625	1	2	54	3	4	14	20	62	0	8	0	8	33.8	137.2	0
1to2P1	625	1	2	54	4	4	14	20	75	0	9	0	9	39	143	0
1to2P1	625	1	2	54	5	4	14	20	80	0	0	0	0	41	164	0
1to2P1	625	1	2	54	6	4	14	20	80	0	0	0	0	41	164	0
1to2P1	625	1	2	54	7	4	14	20	60	0	0	0	0	33	152	0
1to2P1	625	1	2	54	8	4	14	0	50	0	9	9	9	40	128	0
1to2P1	625	1	2	54	9	4	14	20	36	0	0	0	0	23.4	137.6	0
1to2P1	625	1	2	54	10	4	14	0	19	0	0	0	0	36.6	127.4	0
1to2P1	625	1	2	54	11	4	14	20	31	0	0	0	0	21.4	134.6	0
1to2P1	625	1	2	54	12	4	14	20	30	0	0	0	0	21	134	0
1to2P1	625	1	2	54	13	4	14	20	40	0	9	0	9	25	122	0
1to2P1	625	1	2	54	14	4	14	20	29	0	0	0	0	20.6	133.4	0
1to2P1	625	1	2	54	15	4	14	0	3	0	0	0	0	30.2	117.8	0
1to2P1	625	1	3	55	1	4	14	20	55	9	20	0	20	22	109	0
1to2P1	625	1	3	55	2	4	14	20	65	1	8	0	8	34	139	0
1to2P1	625	1	3	55	3	4	14	20	62	0	8	0	8	33.8	137.2	0
1to2P1	625	1	3	55	4	4	14	20	75	0	9	0	9	39	143	0
1to2P1	625	1	3	55	5	4	14	20	80	0	0	0	0	41	164	0
1to2P1	625	1	3	55	6	4	14	20	80	0	0	0	0	41	164	0
1to2P1	625	1	3	55	7	4	14	20	60	0	0	0	0	33	152	0
1to2P1	625	1	3	55	8	4	14	20	50	9	9	0	9	20	128	0
1to2P1	625	1	3	55	9	4	14	1	36	0	0	0	0	42.4	137.6	0
1to2P1	625	1	3	55	10	4	14	11	19	0	0	0	0	25.6	127.4	0
1to2P1	625	1	3	55	11	4	14	6	31	0	0	0	0	35.4	134.6	0
1to2P1	625	1	3	55	12	4	14	1	30	0	0	0	0	40	134	0
1to2P1	625	1	3	55	13	4	14	20	40	9	9	0	9	16	122	0
1to2P1	625	1	3	55	14	4	14	6	29	0	0	0	0	34.6	133.4	0
1to2P1	625	1	3	55	15	4	14	0	3	0	0	0	0	30.2	117.8	0
1to2P1	625	1	4	56	1	4	14	5	55	8	20	20	20	18	109	0
1to2P1	625	1	4	56	2	4	14	15	65	7	8	0	8	33	139	0
1to2P1	625	1	4	56	3	4	14	10	62	8	8	8	8	27.8	137.2	0
1to2P1	625	1	4	56	4	4	14	20	75	9	9	0	9	30	143	0
1to2P1	625	1	4	56	5	4	14	20	80	0	0	0	0	41	164	0
1to2P1	625	1	4	56	6	4	14	20	80	0	0	0	0	41	164	0
1to2P1	625	1	4	56	7	4	14	20	60	0	0	0	0	33	152	0
1to2P1	625	1	4	56	8	4	14	10	50	0	9	0	9	39	128	0
1to2P1	625	1	4	56	9	4	14	5	36	0	0	0	0	38.4	137.6	0
1to2P1	625	1	4	56	10	4	14	3	19	0	0	0	0	33.6	127.4	0
1to2P1	625	1	4	56	11	4	14	5	31	0	0	0	0	36.4	134.6	0
1to2P1	625	1	4	56	12	4	14	4	30	0	0	0	0	37	134	0
1to2P1	625	1	4	56	13	4	14	0	40	0	9	0	9	45	122	0
1to2P1	625	1	4	56	14	4	14	0	29	0	0	0	0	40.6	133.4	0
1to2P1	625	1	4	56	15	4	14	0	3	0	0	0	0	30.2	117.8	0
1to2P1	716	1	1	57	1	1	15	0	50	0	9	9	9	40	128	0
1to2P1	716	1	1	57	2	1	15	0	30	0	9	9	9	32	116	0
1to2P1	716	1	1	57	3	1	15	2	14	0	0	0	0	32.6	124.4	0
1to2P1	716	1	1	57	4	1	15	2	3	0	0	0	0	28.2	117.8	0
1to2P1	716	1	1	57	5	1	15	2	2	7	7	0	7	20.8	103.2	0
1to2P1	716	1	1	57	6	1	15	1	5	0	0	0	0	30	119	0
1to2P1	716	1	1	57	7	1	15	1	5	0	4	0	4	30	111	0
1to2P1	716	1	1	57	8	1	15	1	8	0	0	0	0	31.2	120.8	0
1to2P1	716	1	1	57	9	1	15	0	6	0	9	9	9	22.4	101.6	0
1to2P1	716	1	1	57	10	1	15	2	6	0	3	0	3	29.4	113.6	0
1to2P1	716	1	1	57	11	1	15	2	6	0	0	0	0	29.4	119.6	0
1to2P1	716	1	1	57	12	1	15	1	4	0	0	0	0	29.6	118.4	0
1to2P1	716	1	1	57	13	1	15	1	5	0	0	0	0	30	119	0
1to2P1	716	1	1	57	14	1	15	0	2	0	0	0	0	29.8	117.2	0
1to2P1	716	1	1	57	15	1	15	0	2	0	8	0	8	29.8	101.2	0
1to2P1	716	1	2	58	1	1	15	15	50	0	9	0	9	34	128	0
1to2P1	716	1	2	58	2	1	15	15	30	0	9	0	9	26	116	0
1to2P1	716	1	2	58	3	1	15	1	14	0	0	0	0	33.6	124.4	0
1to2P1	716	1	2	58	4	1	15	0	3	0	0	0	0	30.2	117.8	0
1to2P1	716	1	2	58	5	1	15	0	2	0	7	7	7	22.8	103.2	0
1to2P1	716	1	2	58	6	1	15	1	5	0	0	0	0	30	119	0
1to2P1	716	1	2	58	7	1	15	1	5	0	4	4	4	26	111	0
1to2P1	716	1	2	58	8	1	15	2	8	0	0	0	0	30.2	120.8	0
1to2P1	716	1	2	58	9	1	15	1	6	0	9	0	9	30.4	101.6	0
1to2P1	716	1	2	58	10	1	15	1	6	0	3	0	3	30.4	113.6	0
1to2P1	716	1	2	58	11	1	15	1	6	0	0	0	0	30.4	119.6	0
1to2P1	716	1	2	58	12	1	15	1	4	0	0	0	0	29.6	118.4	0
1to2P1	716	1	2	58	13	1	15	1	5	0	0	0	0	30	119	0
1to2P1	716	1	2	58	14	1	15	1	2	0	0	0	0	28.8	117.2	0
1to2P1	716	1	2	58	15	1	15	0	2	0	8	8	8	21.8	101.2	0
1to2P1	716	1	3	59	1	1	15	20	50	9	9	0	9	20	128	0
1to2P1	716	1	3	59	2	1	15	0	30	0	9	0	9	41	116	0
1to2P1	716	1	3	59	3	1	15	1	14	0	0	0	0	33.6	124.4	0
1to2P1	716	1	3	59	4	1	15	1	3	0	0	0	0	29.2	117.8	0
1to2P1	716	1	3	59	5	1	15	0	2	0	7	0	7	29.8	103.2	0
1to2P1	716	1	3	59	6	1	15	1	5	0	0	0	0	30	119	0
1to2P1	716	1	3	59	7	1	15	1	5	0	4	0	4	30	111	0
1to2P1	716	1	3	59	8	1	15	2	8	0	0	0	0	30.2	120.8	0
1to2P1	716	1	3	59	9	1	15	2	6	2	9	0	9	27.4	101.6	0
1to2P1	716	1	3	59	10	1	15	1	6	0	3	3	3	27.4	113.6	0
1to2P1	716	1	3	59	11	1	15	2	6	0	0	0	0	29.4	119.6	0
1to2P1	716	1	3	59	12	1	15	2	4	0	0	0	0	28.6	118.4	0
1to2P1	716	1	3	59	13	1	15	2	5	0	0	0	0	29	119	0
1to2P1	716	1	3	59	14	1	15	1	2	0	0	0	0	28.8	117.2	0
1to2P1	716	1	3	59	15	1	15	1	2	0	8	0	8	28.8	101.2	0
1to2P1	716	1	4	60	1	1	15	15	50	0	9	0	9	34	128	0
1to2P1	716	1	4	60	2	1	15	15	30	9	9	0	9	17	116	0
1to2P1	716	1	4	60	3	1	15	10	14	0	0	0	0	24.6	124.4	0
1to2P1	716	1	4	60	4	1	15	0	3	0	0	0	0	30.2	117.8	0
1to2P1	716	1	4	60	5	1	15	0	2	0	7	0	7	29.8	103.2	0
1to2P1	716	1	4	60	6	1	15	2	5	0	0	0	0	29	119	0
1to2P1	716	1	4	60	7	1	15	2	5	4	4	0	4	25	111	0
1to2P1	716	1	4	60	8	1	15	3	8	0	0	0	0	29.2	120.8	0
1to2P1	716	1	4	60	9	1	15	3	6	7	9	0	9	21.4	101.6	0
1to2P1	716	1	4	60	10	1	15	2	6	3	3	0	3	26.4	113.6	0
1to2P1	716	1	4	60	11	1	15	1	6	0	0	0	0	30.4	119.6	0
1to2P1	716	1	4	60	12	1	15	0	4	0	0	0	0	30.6	118.4	0
1to2P1	716	1	4	60	13	1	15	1	5	0	0	0	0	30	119	0
1to2P1	716	1	4	60	14	1	15	0	2	0	0	0	0	29.8	117.2	0
1to2P1	716	1	4	60	15	1	15	1	2	8	8	0	8	20.8	101.2	0
1to2P1	716	1	1	61	1	2	16	11	60	7	23	0	23	35	106	0
1to2P1	716	1	1	61	2	2	16	14	74	9	18	18	18	17.6	124.4	0
1to2P1	716	1	1	61	3	2	16	20	80	1	14	0	14	40	136	0
1to2P1	716	1	1	61	4	2	16	20	80	8	31	0	31	33	102	0
1to2P1	716	1	1	61	5	2	16	20	80	9	36	0	0	32	128	36
1to2P1	716	1	1	61	6	2	16	20	80	9	36	0	0	32	128	36
1to2P1	716	1	1	61	7	2	16	20	80	9	36	0	0	32	128	36
1to2P1	716	1	1	61	8	2	16	20	80	9	36	0	0	32	128	36
1to2P1	716	1	1	61	9	2	16	20	60	9	27	0	27	24	98	0
1to2P1	716	1	1	61	10	2	16	20	61	9	27	0	27	24.4	98.6	0
1to2P1	716	1	1	61	11	2	16	5	45	5	19	0	19	37	105	0
1to2P1	716	1	1	61	12	2	16	20	61	7	7	0	7	26.4	138.6	0
1to2P1	716	1	1	61	13	2	16	2	22	1	1	0	1	34.8	127.2	0
1to2P1	716	1	1	61	14	2	16	0	8	0	6	6	6	26.2	108.8	0
1to2P1	716	1	1	61	15	2	16	5	12	0	0	0	0	28.8	123.2	0
1to2P1	716	1	2	62	1	2	16	20	60	9	23	0	23	24	106	0
1to2P1	716	1	2	62	2	2	16	20	74	0	18	0	18	38.6	124.4	0
1to2P1	716	1	2	62	3	2	16	20	80	1	14	14	14	26	136	0
1to2P1	716	1	2	62	4	2	16	20	80	9	31	0	31	32	102	0
1to2P1	716	1	2	62	5	2	16	20	80	9	36	0	0	32	128	36
1to2P1	716	1	2	62	6	2	16	20	80	9	36	0	0	32	128	36
1to2P1	716	1	2	62	7	2	16	20	80	9	36	0	0	32	128	36
1to2P1	716	1	2	62	8	2	16	20	80	9	36	0	0	32	128	36
1to2P1	716	1	2	62	9	2	16	20	60	9	27	0	27	24	98	0
1to2P1	716	1	2	62	10	2	16	1	61	0	27	27	27	25.4	98.6	0
1to2P1	716	1	2	62	11	2	16	0	45	0	19	19	19	28	105	0
1to2P1	716	1	2	62	12	2	16	1	61	0	7	7	7	45.4	138.6	0
1to2P1	716	1	2	62	13	2	16	20	22	0	1	0	1	17.8	127.2	0
1to2P1	716	1	2	62	14	2	16	1	8	0	6	0	6	31.2	108.8	0
1to2P1	716	1	2	62	15	2	16	0	12	0	0	0	0	33.8	123.2	0
1to2P1	716	1	3	63	1	2	16	9	60	7	23	23	23	14	106	0
1to2P1	716	1	3	63	2	2	16	20	74	9	18	0	18	29.6	124.4	0
1to2P1	716	1	3	63	3	2	16	20	80	9	14	0	14	32	136	0
1to2P1	716	1	3	63	4	2	16	20	80	9	31	0	31	32	102	0
1to2P1	716	1	3	63	5	2	16	20	80	9	36	0	0	32	128	36
1to2P1	716	1	3	63	6	2	16	20	80	9	36	0	0	32	128	36
1to2P1	716	1	3	63	7	2	16	20	80	9	36	0	0	32	128	36
1to2P1	716	1	3	63	8	2	16	20	80	9	36	0	0	32	128	36
1to2P1	716	1	3	63	9	2	16	20	60	9	27	0	27	24	98	0
1to2P1	716	1	3	63	10	2	16	20	61	9	27	0	27	24.4	98.6	0
1to2P1	716	1	3	63	11	2	16	20	45	5	19	0	19	22	105	0
1to2P1	716	1	3	63	12	2	16	20	61	0	7	0	7	33.4	138.6	0
1to2P1	716	1	3	63	13	2	16	0	22	0	1	1	1	36.8	127.2	0
1to2P1	716	1	3	63	14	2	16	4	8	6	6	0	6	22.2	108.8	0
1to2P1	716	1	3	63	15	2	16	2	12	0	0	0	0	31.8	123.2	0
1to2P1	716	1	4	64	1	2	16	20	60	0	23	0	23	33	106	0
1to2P1	716	1	4	64	2	2	16	20	74	0	18	0	18	38.6	124.4	0
1to2P1	716	1	4	64	3	2	16	20	80	3	14	0	14	38	136	0
1to2P1	716	1	4	64	4	2	16	20	80	5	31	31	31	5	102	0
1to2P1	716	1	4	64	5	2	16	20	80	9	36	0	0	32	128	36
1to2P1	716	1	4	64	6	2	16	20	80	9	36	0	0	32	128	36
1to2P1	716	1	4	64	7	2	16	20	80	9	36	0	0	32	128	36
1to2P1	716	1	4	64	8	2	16	20	80	9	36	0	0	32	128	36
1to2P1	716	1	4	64	9	2	16	0	60	0	27	27	27	26	98	0
1to2P1	716	1	4	64	10	2	16	20	61	9	27	0	27	24.4	98.6	0
1to2P1	716	1	4	64	11	2	16	20	45	9	19	0	19	18	105	0
1to2P1	716	1	4	64	12	2	16	20	61	0	7	0	7	33.4	138.6	0
1to2P1	716	1	4	64	13	2	16	0	22	0	1	0	1	37.8	127.2	0
1to2P1	716	1	4	64	14	2	16	3	8	0	6	0	6	29.2	108.8	0
1to2P1	716	1	4	64	15	2	16	5	12	0	0	0	0	28.8	123.2	0
1to2P1	716	1	1	65	1	3	17	11	62	4	15	15	15	23.8	123.2	0
1to2P1	716	1	1	65	2	3	17	20	71	5	15	0	15	32.4	128.6	0
1to2P1	716	1	1	65	3	3	17	18	76	1	4	4	4	36.4	153.6	0
1to2P1	716	1	1	65	4	3	17	20	60	1	3	0	3	32	146	0
1to2P1	716	1	1	65	5	3	17	10	65	1	1	1	1	43	153	0
1to2P1	716	1	1	65	6	3	17	20	20	1	1	0	1	16	126	0
1to2P1	716	1	1	65	7	3	17	0	30	0	6	6	6	35	122	0
1to2P1	716	1	1	65	8	3	17	1	7	0	1	0	1	30.8	118.2	0
1to2P1	716	1	1	65	9	3	17	1	5	0	2	0	2	30	115	0
1to2P1	716	1	1	65	10	3	17	2	4	2	2	0	2	26.6	114.4	0
1to2P1	716	1	1	65	11	3	17	0	2	0	0	0	0	29.8	117.2	0
1to2P1	716	1	1	65	12	3	17	0	1	0	0	0	0	29.4	116.6	0
1to2P1	716	1	1	65	13	3	17	0	0	0	0	0	0	29	116	0
1to2P1	716	1	1	65	14	3	17	0	0	0	0	0	0	29	116	0
1to2P1	716	1	1	65	15	3	17	0	0	0	0	0	0	29	116	0
1to2P1	716	1	2	66	1	3	17	20	62	9	15	0	15	24.8	123.2	0
1to2P1	716	1	2	66	2	3	17	16	71	5	15	0	15	36.4	128.6	0
1to2P1	716	1	2	66	3	3	17	18	76	3	4	0	4	38.4	153.6	0
1to2P1	716	1	2	66	4	3	17	20	60	0	3	0	3	33	146	0
1to2P1	716	1	2	66	5	3	17	15	65	0	1	0	1	40	153	0
1to2P1	716	1	2	66	6	3	17	0	20	0	1	0	1	37	126	0
1to2P1	716	1	2	66	7	3	17	10	30	1	6	0	6	30	122	0
1to2P1	716	1	2	66	8	3	17	1	7	0	1	0	1	30.8	118.2	0
1to2P1	716	1	2	66	9	3	17	3	5	0	2	0	2	28	115	0
1to2P1	716	1	2	66	10	3	17	0	4	0	2	2	2	28.6	114.4	0
1to2P1	716	1	2	66	11	3	17	1	2	0	0	0	0	28.8	117.2	0
1to2P1	716	1	2	66	12	3	17	0	1	0	0	0	0	29.4	116.6	0
1to2P1	716	1	2	66	13	3	17	0	0	0	0	0	0	29	116	0
1to2P1	716	1	2	66	14	3	17	0	0	0	0	0	0	29	116	0
1to2P1	716	1	2	66	15	3	17	0	0	0	0	0	0	29	116	0
1to2P1	716	1	3	67	1	3	17	20	62	1	15	0	15	32.8	123.2	0
1to2P1	716	1	3	67	2	3	17	20	71	0	15	0	15	37.4	128.6	0
1to2P1	716	1	3	67	3	3	17	20	76	0	4	0	4	39.4	153.6	0
1to2P1	716	1	3	67	4	3	17	20	60	2	3	0	3	31	146	0
1to2P1	716	1	3	67	5	3	17	20	65	0	1	0	1	35	153	0
1to2P1	716	1	3	67	6	3	17	0	20	0	1	1	1	36	126	0
1to2P1	716	1	3	67	7	3	17	20	30	5	6	0	6	16	122	0
1to2P1	716	1	3	67	8	3	17	5	7	1	1	0	1	25.8	118.2	0
1to2P1	716	1	3	67	9	3	17	1	5	2	2	0	2	28	115	0
1to2P1	716	1	3	67	10	3	17	2	4	0	2	0	2	28.6	114.4	0
1to2P1	716	1	3	67	11	3	17	1	2	0	0	0	0	28.8	117.2	0
1to2P1	716	1	3	67	12	3	17	0	1	0	0	0	0	29.4	116.6	0
1to2P1	716	1	3	67	13	3	17	0	0	0	0	0	0	29	116	0
1to2P1	716	1	3	67	14	3	17	0	0	0	0	0	0	29	116	0
1to2P1	716	1	3	67	15	3	17	0	0	0	0	0	0	29	116	0
1to2P1	716	1	4	68	1	3	17	11	62	1	15	0	15	41.8	123.2	0
1to2P1	716	1	4	68	2	3	17	15	71	5	15	15	15	22.4	128.6	0
1to2P1	716	1	4	68	3	3	17	20	76	0	4	0	4	39.4	153.6	0
1to2P1	716	1	4	68	4	3	17	0	60	0	3	3	3	50	146	0
1to2P1	716	1	4	68	5	3	17	20	65	0	1	0	1	35	153	0
1to2P1	716	1	4	68	6	3	17	0	20	0	1	0	1	37	126	0
1to2P1	716	1	4	68	7	3	17	0	30	0	6	0	6	41	122	0
1to2P1	716	1	4	68	8	3	17	0	7	0	1	1	1	30.8	118.2	0
1to2P1	716	1	4	68	9	3	17	0	5	0	2	2	2	29	115	0
1to2P1	716	1	4	68	10	3	17	0	4	0	2	0	2	30.6	114.4	0
1to2P1	716	1	4	68	11	3	17	0	2	0	0	0	0	29.8	117.2	0
1to2P1	716	1	4	68	12	3	17	1	1	0	0	0	0	28.4	116.6	0
1to2P1	716	1	4	68	13	3	17	0	0	0	0	0	0	29	116	0
1to2P1	716	1	4	68	14	3	17	0	0	0	0	0	0	29	116	0
1to2P1	716	1	4	68	15	3	17	0	0	0	0	0	0	29	116	0
1to2P1	716	1	1	69	1	4	18	10	53	9	31	0	31	31.2	85.8	0
1to2P1	716	1	1	69	2	4	18	12	64	0	22	0	22	42.6	110.4	0
1to2P1	716	1	1	69	3	4	18	14	67	0	18	18	18	23.8	120.2	0
1to2P1	716	1	1	69	4	4	18	16	70	0	6	6	6	35	146	0
1to2P1	716	1	1	69	5	4	18	20	73	0	3	0	3	38.2	153.8	0
1to2P1	716	1	1	69	6	4	18	0	53	0	0	0	0	50.2	147.8	0
1to2P1	716	1	1	69	7	4	18	18	42	0	7	0	7	27.8	127.2	0
1to2P1	716	1	1	69	8	4	18	7	32	0	1	0	1	34.8	133.2	0
1to2P1	716	1	1	69	9	4	18	3	8	0	0	0	0	29.2	120.8	0
1to2P1	716	1	1	69	10	4	18	5	11	9	18	0	18	19.4	86.6	0
1to2P1	716	1	1	69	11	4	18	7	31	0	3	0	3	34.4	128.6	0
1to2P1	716	1	1	69	12	4	18	3	31	0	1	1	1	37.4	132.6	0
1to2P1	716	1	1	69	13	4	18	5	14	0	1	0	1	29.6	122.4	0
1to2P1	716	1	1	69	14	4	18	3	6	0	0	0	0	28.4	119.6	0
1to2P1	716	1	1	69	15	4	18	3	21	0	0	0	0	34.4	128.6	0
1to2P1	716	1	2	70	1	4	18	20	53	9	31	0	31	21.2	85.8	0
1to2P1	716	1	2	70	2	4	18	20	64	9	22	0	22	25.6	110.4	0
1to2P1	716	1	2	70	3	4	18	20	67	9	18	0	18	26.8	120.2	0
1to2P1	716	1	2	70	4	4	18	18	70	0	6	0	6	39	146	0
1to2P1	716	1	2	70	5	4	18	18	73	0	3	0	3	40.2	153.8	0
1to2P1	716	1	2	70	6	4	18	18	53	0	0	0	0	32.2	147.8	0
1to2P1	716	1	2	70	7	4	18	5	42	0	7	0	7	40.8	127.2	0
1to2P1	716	1	2	70	8	4	18	18	32	0	1	0	1	23.8	133.2	0
1to2P1	716	1	2	70	9	4	18	0	8	0	0	0	0	32.2	120.8	0
1to2P1	716	1	2	70	10	4	18	0	11	0	18	18	18	15.4	86.6	0
1to2P1	716	1	2	70	11	4	18	18	31	0	3	0	3	23.4	128.6	0
1to2P1	716	1	2	70	12	4	18	8	31	0	1	0	1	33.4	132.6	0
1to2P1	716	1	2	70	13	4	18	8	14	0	1	0	1	26.6	122.4	0
1to2P1	716	1	2	70	14	4	18	0	6	0	0	0	0	31.4	119.6	0
1to2P1	716	1	2	70	15	4	18	8	21	0	0	0	0	29.4	128.6	0
1to2P1	716	1	3	71	1	4	18	8	53	4	31	31	31	7.2	85.8	0
1to2P1	716	1	3	71	2	4	18	12	64	4	22	22	22	16.6	110.4	0
1to2P1	716	1	3	71	3	4	18	15	67	1	18	0	18	39.8	120.2	0
1to2P1	716	1	3	71	4	4	18	18	70	0	6	0	6	39	146	0
1to2P1	716	1	3	71	5	4	18	17	73	0	3	3	3	38.2	153.8	0
1to2P1	716	1	3	71	6	4	18	17	53	0	0	0	0	33.2	147.8	0
1to2P1	716	1	3	71	7	4	18	19	42	7	7	0	7	19.8	127.2	0
1to2P1	716	1	3	71	8	4	18	1	32	1	1	1	1	38.8	133.2	0
1to2P1	716	1	3	71	9	4	18	5	8	0	0	0	0	27.2	120.8	0
1to2P1	716	1	3	71	10	4	18	5	11	9	18	0	18	19.4	86.6	0
1to2P1	716	1	3	71	11	4	18	2	31	0	3	3	3	36.4	128.6	0
1to2P1	716	1	3	71	12	4	18	14	31	0	1	0	1	27.4	132.6	0
1to2P1	716	1	3	71	13	4	18	0	14	0	1	1	1	33.6	122.4	0
1to2P1	716	1	3	71	14	4	18	3	6	0	0	0	0	28.4	119.6	0
1to2P1	716	1	3	71	15	4	18	8	21	0	0	0	0	29.4	128.6	0
1to2P1	716	1	4	72	1	4	18	15	53	9	31	0	31	26.2	85.8	0
1to2P1	716	1	4	72	2	4	18	20	64	9	22	0	22	25.6	110.4	0
1to2P1	716	1	4	72	3	4	18	18	67	8	18	0	18	29.8	120.2	0
1to2P1	716	1	4	72	4	4	18	18	70	6	6	0	6	33	146	0
1to2P1	716	1	4	72	5	4	18	18	73	3	3	0	3	37.2	153.8	0
1to2P1	716	1	4	72	6	4	18	18	53	0	0	0	0	32.2	147.8	0
1to2P1	716	1	4	72	7	4	18	0	42	0	7	7	7	38.8	127.2	0
1to2P1	716	1	4	72	8	4	18	6	32	0	1	0	1	35.8	133.2	0
1to2P1	716	1	4	72	9	4	18	0	8	0	0	0	0	32.2	120.8	0
1to2P1	716	1	4	72	10	4	18	1	11	0	18	0	18	32.4	86.6	0
1to2P1	716	1	4	72	11	4	18	4	31	3	3	0	3	34.4	128.6	0
1to2P1	716	1	4	72	12	4	18	6	31	1	1	0	1	34.4	132.6	0
1to2P1	716	1	4	72	13	4	18	1	14	1	1	0	1	32.6	122.4	0
1to2P1	716	1	4	72	14	4	18	0	6	0	0	0	0	31.4	119.6	0
1to2P1	716	1	4	72	15	4	18	2	21	0	0	0	0	35.4	128.6	0
1to2P1	717	1	1	73	1	1	19	1	53	0	0	0	0	49.2	147.8	0
1to2P1	717	1	1	73	2	1	19	1	61	0	9	9	9	43.4	134.6	0
1to2P1	717	1	1	73	3	1	19	11	51	0	0	0	0	38.4	146.6	0
1to2P1	717	1	1	73	4	1	19	0	38	0	0	0	0	44.2	138.8	0
1to2P1	717	1	1	73	5	1	19	0	15	0	0	0	0	35	125	0
1to2P1	717	1	1	73	6	1	19	6	12	9	9	0	9	18.8	105.2	0
1to2P1	717	1	1	73	7	1	19	0	16	0	0	0	0	35.4	125.6	0
1to2P1	717	1	1	73	8	1	19	2	9	0	9	0	9	30.6	103.4	0
1to2P1	717	1	1	73	9	1	19	0	16	0	0	0	0	35.4	125.6	0
1to2P1	717	1	1	73	10	1	19	0	9	0	4	4	4	28.6	113.4	0
1to2P1	717	1	1	73	11	1	19	2	7	0	0	0	0	29.8	120.2	0
1to2P1	717	1	1	73	12	1	19	2	10	0	3	0	3	31	116	0
1to2P1	717	1	1	73	13	1	19	0	7	0	0	0	0	31.8	120.2	0
1to2P1	717	1	1	73	14	1	19	0	12	0	7	7	7	26.8	109.2	0
1to2P1	717	1	1	73	15	1	19	0	4	0	0	0	0	30.6	118.4	0
1to2P1	717	1	2	74	1	1	19	20	53	0	0	0	0	30.2	147.8	0
1to2P1	717	1	2	74	2	1	19	20	61	9	9	0	9	24.4	134.6	0
1to2P1	717	1	2	74	3	1	19	15	51	0	0	0	0	34.4	146.6	0
1to2P1	717	1	2	74	4	1	19	11	38	0	0	0	0	33.2	138.8	0
1to2P1	717	1	2	74	5	1	19	0	15	0	0	0	0	35	125	0
1to2P1	717	1	2	74	6	1	19	0	12	0	9	9	9	24.8	105.2	0
1to2P1	717	1	2	74	7	1	19	5	16	0	0	0	0	30.4	125.6	0
1to2P1	717	1	2	74	8	1	19	6	9	9	9	0	9	17.6	103.4	0
1to2P1	717	1	2	74	9	1	19	6	16	0	0	0	0	29.4	125.6	0
1to2P1	717	1	2	74	10	1	19	3	9	0	4	0	4	29.6	113.4	0
1to2P1	717	1	2	74	11	1	19	2	7	0	0	0	0	29.8	120.2	0
1to2P1	717	1	2	74	12	1	19	1	10	0	3	3	3	29	116	0
1to2P1	717	1	2	74	13	1	19	5	7	0	0	0	0	26.8	120.2	0
1to2P1	717	1	2	74	14	1	19	6	12	5	7	0	7	22.8	109.2	0
1to2P1	717	1	2	74	15	1	19	1	4	0	0	0	0	29.6	118.4	0
1to2P1	717	1	3	75	1	1	19	12	53	0	0	0	0	38.2	147.8	0
1to2P1	717	1	3	75	2	1	19	20	61	0	9	0	9	33.4	134.6	0
1to2P1	717	1	3	75	3	1	19	5	51	0	0	0	0	44.4	146.6	0
1to2P1	717	1	3	75	4	1	19	12	38	0	0	0	0	32.2	138.8	0
1to2P1	717	1	3	75	5	1	19	5	15	0	0	0	0	30	125	0
1to2P1	717	1	3	75	6	1	19	1	12	0	9	0	9	32.8	105.2	0
1to2P1	717	1	3	75	7	1	19	1	16	0	0	0	0	34.4	125.6	0
1to2P1	717	1	3	75	8	1	19	1	9	0	9	0	9	31.6	103.4	0
1to2P1	717	1	3	75	9	1	19	3	16	0	0	0	0	32.4	125.6	0
1to2P1	717	1	3	75	10	1	19	1	9	0	4	0	4	31.6	113.4	0
1to2P1	717	1	3	75	11	1	19	3	7	0	0	0	0	28.8	120.2	0
1to2P1	717	1	3	75	12	1	19	2	10	0	3	0	3	31	116	0
1to2P1	717	1	3	75	13	1	19	2	7	0	0	0	0	29.8	120.2	0
1to2P1	717	1	3	75	14	1	19	2	12	0	7	0	7	31.8	109.2	0
1to2P1	717	1	3	75	15	1	19	3	4	0	0	0	0	27.6	118.4	0
1to2P1	717	1	4	76	1	1	19	20	53	0	0	0	0	30.2	147.8	0
1to2P1	717	1	4	76	2	1	19	20	61	0	9	0	9	33.4	134.6	0
1to2P1	717	1	4	76	3	1	19	20	51	0	0	0	0	29.4	146.6	0
1to2P1	717	1	4	76	4	1	19	15	38	0	0	0	0	29.2	138.8	0
1to2P1	717	1	4	76	5	1	19	10	15	0	0	0	0	25	125	0
1to2P1	717	1	4	76	6	1	19	5	12	0	9	0	9	28.8	105.2	0
1to2P1	717	1	4	76	7	1	19	10	16	0	0	0	0	25.4	125.6	0
1to2P1	717	1	4	76	8	1	19	0	9	0	9	9	9	23.6	103.4	0
1to2P1	717	1	4	76	9	1	19	7	16	0	0	0	0	28.4	125.6	0
1to2P1	717	1	4	76	10	1	19	5	9	4	4	0	4	23.6	113.4	0
1to2P1	717	1	4	76	11	1	19	0	7	0	0	0	0	31.8	120.2	0
1to2P1	717	1	4	76	12	1	19	5	10	3	3	0	3	25	116	0
1to2P1	717	1	4	76	13	1	19	0	7	0	0	0	0	31.8	120.2	0
1to2P1	717	1	4	76	14	1	19	4	12	2	7	0	7	27.8	109.2	0
1to2P1	717	1	4	76	15	1	19	0	4	0	0	0	0	30.6	118.4	0
1to2P1	717	1	1	77	1	2	20	18	52	2	26	0	26	29.8	95.2	0
1to2P1	717	1	1	77	2	2	20	19	69	3	19	0	19	34.6	119.4	0
1to2P1	717	1	1	77	3	2	20	20	68	1	16	0	16	35.2	124.8	0
1to2P1	717	1	1	77	4	2	20	19	62	1	12	0	12	33.8	129.2	0
1to2P1	717	1	1	77	5	2	20	18	70	0	4	0	4	39	150	0
1to2P1	717	1	1	77	6	2	20	18	73	0	15	0	15	40.2	129.8	0
1to2P1	717	1	1	77	7	2	20	18	59	0	5	0	5	34.6	141.4	0
1to2P1	717	1	1	77	8	2	20	10	54	0	10	0	10	40.6	128.4	0
1to2P1	717	1	1	77	9	2	20	13	68	0	13	13	13	30.2	130.8	0
1to2P1	717	1	1	77	10	2	20	15	53	0	5	0	5	35.2	137.8	0
1to2P1	717	1	1	77	11	2	20	18	46	0	2	0	2	29.4	139.6	0
1to2P1	717	1	1	77	12	2	20	8	43	0	5	0	5	38.2	131.8	0
1to2P1	717	1	1	77	13	2	20	10	27	0	5	0	5	29.8	122.2	0
1to2P1	717	1	1	77	14	2	20	10	24	5	5	0	5	23.6	120.4	0
1to2P1	717	1	1	77	15	2	20	8	14	0	0	0	0	26.6	124.4	0
1to2P1	717	1	2	78	1	2	20	5	52	9	26	26	26	9.8	95.2	0
1to2P1	717	1	2	78	2	2	20	20	69	6	19	0	19	30.6	119.4	0
1to2P1	717	1	2	78	3	2	20	19	68	6	16	0	16	31.2	124.8	0
1to2P1	717	1	2	78	4	2	20	18	62	6	12	0	12	29.8	129.2	0
1to2P1	717	1	2	78	5	2	20	20	70	1	4	0	4	36	150	0
1to2P1	717	1	2	78	6	2	20	20	73	5	15	0	15	33.2	129.8	0
1to2P1	717	1	2	78	7	2	20	19	59	2	5	0	5	31.6	141.4	0
1to2P1	717	1	2	78	8	2	20	20	54	9	10	0	10	21.6	128.4	0
1to2P1	717	1	2	78	9	2	20	19	68	5	13	0	13	32.2	130.8	0
1to2P1	717	1	2	78	10	2	20	19	53	5	5	0	5	26.2	137.8	0
1to2P1	717	1	2	78	11	2	20	18	46	2	2	0	2	27.4	139.6	0
1to2P1	717	1	2	78	12	2	20	13	43	5	5	0	5	28.2	131.8	0
1to2P1	717	1	2	78	13	2	20	6	27	0	5	0	5	33.8	122.2	0
1to2P1	717	1	2	78	14	2	20	8	24	0	5	0	5	30.6	120.4	0
1to2P1	717	1	2	78	15	2	20	3	14	0	0	0	0	31.6	124.4	0
1to2P1	717	1	3	79	1	2	20	11	52	6	26	0	26	32.8	95.2	0
1to2P1	717	1	3	79	2	2	20	15	69	5	19	19	19	17.6	119.4	0
1to2P1	717	1	3	79	3	2	20	15	68	5	16	0	16	36.2	124.8	0
1to2P1	717	1	3	79	4	2	20	5	62	1	12	12	12	35.8	129.2	0
1to2P1	717	1	3	79	5	2	20	12	70	2	4	4	4	39	150	0
1to2P1	717	1	3	79	6	2	20	18	73	9	15	0	15	31.2	129.8	0
1to2P1	717	1	3	79	7	2	20	3	59	0	5	5	5	44.6	141.4	0
1to2P1	717	1	3	79	8	2	20	5	54	0	10	10	10	35.6	128.4	0
1to2P1	717	1	3	79	9	2	20	18	68	8	13	0	13	30.2	130.8	0
1to2P1	717	1	3	79	10	2	20	2	53	0	5	5	5	43.2	137.8	0
1to2P1	717	1	3	79	11	2	20	9	46	0	2	0	2	38.4	139.6	0
1to2P1	717	1	3	79	12	2	20	5	43	0	5	5	5	36.2	131.8	0
1to2P1	717	1	3	79	13	2	20	10	27	5	5	0	5	24.8	122.2	0
1to2P1	717	1	3	79	14	2	20	2	24	0	5	5	5	31.6	120.4	0
1to2P1	717	1	3	79	15	2	20	2	14	0	0	0	0	32.6	124.4	0
1to2P1	717	1	4	80	1	2	20	18	52	9	26	0	26	22.8	95.2	0
1to2P1	717	1	4	80	2	2	20	15	69	5	19	0	19	36.6	119.4	0
1to2P1	717	1	4	80	3	2	20	14	68	4	16	16	16	22.2	124.8	0
1to2P1	717	1	4	80	4	2	20	20	62	4	12	0	12	29.8	129.2	0
1to2P1	717	1	4	80	5	2	20	20	70	1	4	0	4	36	150	0
1to2P1	717	1	4	80	6	2	20	17	73	1	15	15	15	25.2	129.8	0
1to2P1	717	1	4	80	7	2	20	19	59	3	5	0	5	30.6	141.4	0
1to2P1	717	1	4	80	8	2	20	19	54	1	10	0	10	30.6	128.4	0
1to2P1	717	1	4	80	9	2	20	18	68	0	13	0	13	38.2	130.8	0
1to2P1	717	1	4	80	10	2	20	17	53	0	5	0	5	33.2	137.8	0
1to2P1	717	1	4	80	11	2	20	1	46	0	2	2	2	44.4	139.6	0
1to2P1	717	1	4	80	12	2	20	17	43	0	5	0	5	29.2	131.8	0
1to2P1	717	1	4	80	13	2	20	1	27	0	5	5	5	33.8	122.2	0
1to2P1	717	1	4	80	14	2	20	4	24	0	5	0	5	34.6	120.4	0
1to2P1	717	1	4	80	15	2	20	1	14	0	0	0	0	33.6	124.4	0
1to2P1	717	1	1	81	1	3	21	20	61	9	21	0	21	24.4	110.6	0
1to2P1	717	1	1	81	2	3	21	7	60	0	3	3	3	43	146	0
1to2P1	717	1	1	81	3	3	21	15	37	0	1	0	1	28.8	136.2	0
1to2P1	717	1	1	81	4	3	21	3	17	0	1	0	1	32.8	124.2	0
1to2P1	717	1	1	81	5	3	21	3	12	0	9	0	9	30.8	105.2	0
1to2P1	717	1	1	81	6	3	21	3	15	0	9	0	9	32	107	0
1to2P1	717	1	1	81	7	3	21	5	20	0	9	0	9	32	110	0
1to2P1	717	1	1	81	8	3	21	6	31	0	13	13	13	22.4	108.6	0
1to2P1	717	1	1	81	9	3	21	10	32	0	8	0	8	31.8	119.2	0
1to2P1	717	1	1	81	10	3	21	7	28	0	8	0	8	33.2	116.8	0
1to2P1	717	1	1	81	11	3	21	10	19	0	0	0	0	26.6	127.4	0
1to2P1	717	1	1	81	12	3	21	5	16	0	5	0	5	30.4	115.6	0
1to2P1	717	1	1	81	13	3	21	5	11	0	0	0	0	28.4	122.6	0
1to2P1	717	1	1	81	14	3	21	3	10	0	0	0	0	30	122	0
1to2P1	717	1	1	81	15	3	21	1	5	0	0	0	0	30	119	0
1to2P1	717	1	2	82	1	3	21	5	61	2	21	21	21	25.4	110.6	0
1to2P1	717	1	2	82	2	3	21	17	60	2	3	0	3	34	146	0
1to2P1	717	1	2	82	3	3	21	6	37	0	1	0	1	37.8	136.2	0
1to2P1	717	1	2	82	4	3	21	2	17	0	1	0	1	33.8	124.2	0
1to2P1	717	1	2	82	5	3	21	4	12	0	9	0	9	29.8	105.2	0
1to2P1	717	1	2	82	6	3	21	2	15	0	9	9	9	24	107	0
1to2P1	717	1	2	82	7	3	21	4	20	0	9	9	9	24	110	0
1to2P1	717	1	2	82	8	3	21	8	31	0	13	0	13	33.4	108.6	0
1to2P1	717	1	2	82	9	3	21	10	32	1	8	0	8	30.8	119.2	0
1to2P1	717	1	2	82	10	3	21	8	28	0	8	0	8	32.2	116.8	0
1to2P1	717	1	2	82	11	3	21	7	19	0	0	0	0	29.6	127.4	0
1to2P1	717	1	2	82	12	3	21	1	16	0	5	0	5	34.4	115.6	0
1to2P1	717	1	2	82	13	3	21	1	11	0	0	0	0	32.4	122.6	0
1to2P1	717	1	2	82	14	3	21	4	10	0	0	0	0	29	122	0
1to2P1	717	1	2	82	15	3	21	1	5	0	0	0	0	30	119	0
1to2P1	717	1	3	83	1	3	21	16	61	1	21	0	21	36.4	110.6	0
1to2P1	717	1	3	83	2	3	21	16	60	1	3	0	3	36	146	0
1to2P1	717	1	3	83	3	3	21	16	37	1	1	0	1	26.8	136.2	0
1to2P1	717	1	3	83	4	3	21	1	17	1	1	1	1	32.8	124.2	0
1to2P1	717	1	3	83	5	3	21	0	12	0	9	9	9	24.8	105.2	0
1to2P1	717	1	3	83	6	3	21	6	15	0	9	0	9	29	107	0
1to2P1	717	1	3	83	7	3	21	6	20	0	9	0	9	31	110	0
1to2P1	717	1	3	83	8	3	21	10	31	5	13	0	13	26.4	108.6	0
1to2P1	717	1	3	83	9	3	21	2	32	0	8	8	8	31.8	119.2	0
1to2P1	717	1	3	83	10	3	21	3	28	0	8	8	8	29.2	116.8	0
1to2P1	717	1	3	83	11	3	21	2	19	0	0	0	0	34.6	127.4	0
1to2P1	717	1	3	83	12	3	21	10	16	5	5	0	5	20.4	115.6	0
1to2P1	717	1	3	83	13	3	21	3	11	0	0	0	0	30.4	122.6	0
1to2P1	717	1	3	83	14	3	21	2	10	0	0	0	0	31	122	0
1to2P1	717	1	3	83	15	3	21	3	5	0	0	0	0	28	119	0
1to2P1	717	1	4	84	1	3	21	20	61	9	21	0	21	24.4	110.6	0
1to2P1	717	1	4	84	2	3	21	20	60	0	3	0	3	33	146	0
1to2P1	717	1	4	84	3	3	21	0	37	0	1	1	1	42.8	136.2	0
1to2P1	717	1	4	84	4	3	21	11	17	0	1	0	1	24.8	124.2	0
1to2P1	717	1	4	84	5	3	21	5	12	9	9	0	9	19.8	105.2	0
1to2P1	717	1	4	84	6	3	21	4	15	9	9	0	9	22	107	0
1to2P1	717	1	4	84	7	3	21	5	20	9	9	0	9	23	110	0
1to2P1	717	1	4	84	8	3	21	7	31	8	13	0	13	26.4	108.6	0
1to2P1	717	1	4	84	9	3	21	10	32	7	8	0	8	24.8	119.2	0
1to2P1	717	1	4	84	10	3	21	10	28	8	8	0	8	22.2	116.8	0
1to2P1	717	1	4	84	11	3	21	0	19	0	0	0	0	36.6	127.4	0
1to2P1	717	1	4	84	12	3	21	0	16	0	5	5	5	30.4	115.6	0
1to2P1	717	1	4	84	13	3	21	2	11	0	0	0	0	31.4	122.6	0
1to2P1	717	1	4	84	14	3	21	1	10	0	0	0	0	32	122	0
1to2P1	717	1	4	84	15	3	21	0	5	0	0	0	0	31	119	0
2onlyP1	624	1	1	85	1	1	22	0	25	9	34	0	34	30	63	0
2onlyP1	624	1	1	85	2	1	22	0	8	9	36	0	0	23.2	84.8	36
2onlyP1	624	1	1	85	3	1	22	0	0	9	36	0	0	20	80	36
2onlyP1	624	1	1	85	4	1	22	0	20	9	36	0	0	28	92	36
2onlyP1	624	1	1	85	5	1	22	0	0	9	36	0	0	20	80	36
2onlyP1	624	1	1	85	6	1	22	0	0	9	36	0	0	20	80	36
2onlyP1	624	1	1	85	7	1	22	0	0	9	36	0	0	20	80	36
2onlyP1	624	1	1	85	8	1	22	0	0	9	36	0	0	20	80	36
2onlyP1	624	1	1	85	9	1	22	0	0	9	27	0	27	20	62	0
2onlyP1	624	1	1	85	10	1	22	0	20	9	35	0	9	28	84	26
2onlyP1	624	1	1	85	11	1	22	0	0	9	36	0	0	20	80	36
2onlyP1	624	1	1	85	12	1	22	0	0	9	36	0	0	20	80	36
2onlyP1	624	1	1	85	13	1	22	0	0	9	36	0	0	20	80	36
2onlyP1	624	1	1	85	14	1	22	0	0	9	36	0	0	20	80	36
2onlyP1	624	1	1	85	15	1	22	0	0	9	36	0	0	20	80	36
2onlyP1	624	1	2	86	1	1	22	0	25	8	34	8	34	23	63	0
2onlyP1	624	1	2	86	2	1	22	0	8	9	36	0	0	23.2	84.8	36
2onlyP1	624	1	2	86	3	1	22	0	0	9	36	0	0	20	80	36
2onlyP1	624	1	2	86	4	1	22	20	20	9	36	0	0	8	92	36
2onlyP1	624	1	2	86	5	1	22	0	0	9	36	0	0	20	80	36
2onlyP1	624	1	2	86	6	1	22	0	0	9	36	0	0	20	80	36
2onlyP1	624	1	2	86	7	1	22	0	0	9	36	0	0	20	80	36
2onlyP1	624	1	2	86	8	1	22	0	0	9	36	0	0	20	80	36
2onlyP1	624	1	2	86	9	1	22	0	0	0	27	27	27	2	62	0
2onlyP1	624	1	2	86	10	1	22	20	20	8	35	9	9	0	84	26
2onlyP1	624	1	2	86	11	1	22	0	0	9	36	0	0	20	80	36
2onlyP1	624	1	2	86	12	1	22	0	0	9	36	0	0	20	80	36
2onlyP1	624	1	2	86	13	1	22	0	0	9	36	0	0	20	80	36
2onlyP1	624	1	2	86	14	1	22	0	0	9	36	0	0	20	80	36
2onlyP1	624	1	2	86	15	1	22	0	0	9	36	0	0	20	80	36
2onlyP1	624	1	3	87	1	1	22	5	25	8	34	26	34	0	63	0
2onlyP1	624	1	3	87	2	1	22	0	8	9	36	0	0	23.2	84.8	36
2onlyP1	624	1	3	87	3	1	22	0	0	9	36	0	0	20	80	36
2onlyP1	624	1	3	87	4	1	22	0	20	9	36	0	0	28	92	36
2onlyP1	624	1	3	87	5	1	22	0	0	9	36	0	0	20	80	36
2onlyP1	624	1	3	87	6	1	22	0	0	9	36	0	0	20	80	36
2onlyP1	624	1	3	87	7	1	22	0	0	9	36	0	0	20	80	36
2onlyP1	624	1	3	87	8	1	22	0	0	9	36	0	0	20	80	36
2onlyP1	624	1	3	87	9	1	22	0	0	9	27	0	27	20	62	0
2onlyP1	624	1	3	87	10	1	22	0	20	9	35	0	9	28	84	26
2onlyP1	624	1	3	87	11	1	22	0	0	9	36	0	0	20	80	36
2onlyP1	624	1	3	87	12	1	22	0	0	9	36	0	0	20	80	36
2onlyP1	624	1	3	87	13	1	22	0	0	9	36	0	0	20	80	36
2onlyP1	624	1	3	87	14	1	22	0	0	9	36	0	0	20	80	36
2onlyP1	624	1	3	87	15	1	22	0	0	9	36	0	0	20	80	36
2onlyP1	624	1	4	88	1	1	22	20	25	9	34	0	34	10	63	0
2onlyP1	624	1	4	88	2	1	22	8	8	9	36	0	0	15.2	84.8	36
2onlyP1	624	1	4	88	3	1	22	0	0	9	36	0	0	20	80	36
2onlyP1	624	1	4	88	4	1	22	0	20	9	36	0	0	28	92	36
2onlyP1	624	1	4	88	5	1	22	0	0	9	36	0	0	20	80	36
2onlyP1	624	1	4	88	6	1	22	0	0	9	36	0	0	20	80	36
2onlyP1	624	1	4	88	7	1	22	0	0	9	36	0	0	20	80	36
2onlyP1	624	1	4	88	8	1	22	0	0	9	36	0	0	20	80	36
2onlyP1	624	1	4	88	9	1	22	0	0	9	27	0	27	20	62	0
2onlyP1	624	1	4	88	10	1	22	0	20	9	35	0	9	28	84	26
2onlyP1	624	1	4	88	11	1	22	0	0	9	36	0	0	20	80	36
2onlyP1	624	1	4	88	12	1	22	0	0	9	36	0	0	20	80	36
2onlyP1	624	1	4	88	13	1	22	0	0	9	36	0	0	20	80	36
2onlyP1	624	1	4	88	14	1	22	0	0	9	36	0	0	20	80	36
2onlyP1	624	1	4	88	15	1	22	0	0	9	36	0	0	20	80	36
2onlyP1	624	1	1	89	1	2	23	0	5	0	26	26	26	5	67	0
2onlyP1	624	1	1	89	2	2	23	0	5	0	27	27	27	4	65	0
2onlyP1	624	1	1	89	3	2	23	20	20	0	27	17	17	0	84	10
2onlyP1	624	1	1	89	4	2	23	20	20	0	19	17	19	0	90	0
2onlyP1	624	1	1	89	5	2	23	20	20	0	19	17	19	0	90	0
2onlyP1	624	1	1	89	6	2	23	20	20	0	12	12	12	5	104	0
2onlyP1	624	1	1	89	7	2	23	20	30	0	6	6	6	15	122	0
2onlyP1	624	1	1	89	8	2	23	20	30	0	6	6	6	15	122	0
2onlyP1	624	1	1	89	9	2	23	20	20	0	5	5	5	12	118	0
2onlyP1	624	1	1	89	10	2	23	20	20	0	5	5	5	12	118	0
2onlyP1	624	1	1	89	11	2	23	20	20	0	4	4	4	13	120	0
2onlyP1	624	1	1	89	12	2	23	20	20	0	4	4	4	13	120	0
2onlyP1	624	1	1	89	13	2	23	20	20	0	4	4	4	13	120	0
2onlyP1	624	1	1	89	14	2	23	20	20	0	4	4	4	13	120	0
2onlyP1	624	1	1	89	15	2	23	20	20	0	4	4	4	13	120	0
2onlyP1	624	1	2	90	1	2	23	0	5	9	26	0	26	22	67	0
2onlyP1	624	1	2	90	2	2	23	0	5	9	27	0	27	22	65	0
2onlyP1	624	1	2	90	3	2	23	0	20	9	27	0	17	28	84	10
2onlyP1	624	1	2	90	4	2	23	0	20	9	19	0	19	28	90	0
2onlyP1	624	1	2	90	5	2	23	0	20	9	19	0	19	28	90	0
2onlyP1	624	1	2	90	6	2	23	0	20	2	12	0	12	35	104	0
2onlyP1	624	1	2	90	7	2	23	0	30	2	6	0	6	39	122	0
2onlyP1	624	1	2	90	8	2	23	0	30	2	6	0	6	39	122	0
2onlyP1	624	1	2	90	9	2	23	0	20	2	5	0	5	35	118	0
2onlyP1	624	1	2	90	10	2	23	0	20	2	5	0	5	35	118	0
2onlyP1	624	1	2	90	11	2	23	0	20	2	4	0	4	35	120	0
2onlyP1	624	1	2	90	12	2	23	0	20	2	4	0	4	35	120	0
2onlyP1	624	1	2	90	13	2	23	0	20	2	4	0	4	35	120	0
2onlyP1	624	1	2	90	14	2	23	0	20	2	4	0	4	35	120	0
2onlyP1	624	1	2	90	15	2	23	0	20	2	4	0	4	35	120	0
2onlyP1	624	1	3	91	1	2	23	0	5	9	26	0	26	22	67	0
2onlyP1	624	1	3	91	2	2	23	0	5	9	27	0	27	22	65	0
2onlyP1	624	1	3	91	3	2	23	0	20	9	27	0	17	28	84	10
2onlyP1	624	1	3	91	4	2	23	0	20	9	19	0	19	28	90	0
2onlyP1	624	1	3	91	5	2	23	0	20	9	19	0	19	28	90	0
2onlyP1	624	1	3	91	6	2	23	0	20	9	12	0	12	28	104	0
2onlyP1	624	1	3	91	7	2	23	0	30	3	6	0	6	38	122	0
2onlyP1	624	1	3	91	8	2	23	0	30	3	6	0	6	38	122	0
2onlyP1	624	1	3	91	9	2	23	0	20	2	5	0	5	35	118	0
2onlyP1	624	1	3	91	10	2	23	0	20	2	5	0	5	35	118	0
2onlyP1	624	1	3	91	11	2	23	0	20	1	4	0	4	36	120	0
2onlyP1	624	1	3	91	12	2	23	0	20	1	4	0	4	36	120	0
2onlyP1	624	1	3	91	13	2	23	0	20	1	4	0	4	36	120	0
2onlyP1	624	1	3	91	14	2	23	0	20	1	4	0	4	36	120	0
2onlyP1	624	1	3	91	15	2	23	0	20	1	4	0	4	36	120	0
2onlyP1	624	1	4	92	1	2	23	5	5	8	26	0	26	18	67	0
2onlyP1	624	1	4	92	2	2	23	5	5	9	27	0	27	17	65	0
2onlyP1	624	1	4	92	3	2	23	0	20	9	27	0	17	28	84	10
2onlyP1	624	1	4	92	4	2	23	0	20	1	19	2	19	34	90	0
2onlyP1	624	1	4	92	5	2	23	0	20	1	19	2	19	34	90	0
2onlyP1	624	1	4	92	6	2	23	0	20	1	12	0	12	36	104	0
2onlyP1	624	1	4	92	7	2	23	10	30	1	6	0	6	30	122	0
2onlyP1	624	1	4	92	8	2	23	10	30	1	6	0	6	30	122	0
2onlyP1	624	1	4	92	9	2	23	0	20	1	5	0	5	36	118	0
2onlyP1	624	1	4	92	10	2	23	0	20	1	5	0	5	36	118	0
2onlyP1	624	1	4	92	11	2	23	0	20	1	4	0	4	36	120	0
2onlyP1	624	1	4	92	12	2	23	0	20	1	4	0	4	36	120	0
2onlyP1	624	1	4	92	13	2	23	0	20	1	4	0	4	36	120	0
2onlyP1	624	1	4	92	14	2	23	0	20	1	4	0	4	36	120	0
2onlyP1	624	1	4	92	15	2	23	0	20	1	4	0	4	36	120	0
2onlyP1	624	1	1	93	1	3	24	0	3	9	36	0	0	21.2	81.8	36
2onlyP1	624	1	1	93	2	3	24	0	3	9	36	0	0	21.2	81.8	36
2onlyP1	624	1	1	93	3	3	24	0	0	9	36	0	0	20	80	36
2onlyP1	624	1	1	93	4	3	24	0	0	9	36	0	0	20	80	36
2onlyP1	624	1	1	93	5	3	24	0	0	9	36	0	0	20	80	36
2onlyP1	624	1	1	93	6	3	24	0	0	9	36	0	0	20	80	36
2onlyP1	624	1	1	93	7	3	24	0	0	9	36	0	0	20	80	36
2onlyP1	624	1	1	93	8	3	24	0	0	9	36	0	0	20	80	36
2onlyP1	624	1	1	93	9	3	24	1	1	9	36	0	0	19.4	80.6	36
2onlyP1	624	1	1	93	10	3	24	1	2	9	36	0	0	19.8	81.2	36
2onlyP1	624	1	1	93	11	3	24	1	3	9	36	0	0	20.2	81.8	36
2onlyP1	624	1	1	93	12	3	24	1	4	9	36	0	0	20.6	82.4	36
2onlyP1	624	1	1	93	13	3	24	1	4	9	36	0	0	20.6	82.4	36
2onlyP1	624	1	1	93	14	3	24	2	4	9	36	0	0	19.6	82.4	36
2onlyP1	624	1	1	93	15	3	24	2	5	9	36	0	0	20	83	36
2onlyP1	624	1	2	94	1	3	24	0	3	9	36	0	0	21.2	81.8	36
2onlyP1	624	1	2	94	2	3	24	0	3	9	36	0	0	21.2	81.8	36
2onlyP1	624	1	2	94	3	3	24	0	0	9	36	0	0	20	80	36
2onlyP1	624	1	2	94	4	3	24	0	0	9	36	0	0	20	80	36
2onlyP1	624	1	2	94	5	3	24	0	0	9	36	0	0	20	80	36
2onlyP1	624	1	2	94	6	3	24	0	0	9	36	0	0	20	80	36
2onlyP1	624	1	2	94	7	3	24	0	0	9	36	0	0	20	80	36
2onlyP1	624	1	2	94	8	3	24	0	0	9	36	0	0	20	80	36
2onlyP1	624	1	2	94	9	3	24	0	1	9	36	0	0	20.4	80.6	36
2onlyP1	624	1	2	94	10	3	24	0	2	9	36	0	0	20.8	81.2	36
2onlyP1	624	1	2	94	11	3	24	0	3	9	36	0	0	21.2	81.8	36
2onlyP1	624	1	2	94	12	3	24	0	4	9	36	0	0	21.6	82.4	36
2onlyP1	624	1	2	94	13	3	24	0	4	9	36	0	0	21.6	82.4	36
2onlyP1	624	1	2	94	14	3	24	0	4	9	36	0	0	21.6	82.4	36
2onlyP1	624	1	2	94	15	3	24	0	5	9	36	0	0	22	83	36
2onlyP1	624	1	3	95	1	3	24	3	3	9	36	0	0	18.2	81.8	36
2onlyP1	624	1	3	95	2	3	24	0	3	9	36	0	0	21.2	81.8	36
2onlyP1	624	1	3	95	3	3	24	0	0	9	36	0	0	20	80	36
2onlyP1	624	1	3	95	4	3	24	0	0	9	36	0	0	20	80	36
2onlyP1	624	1	3	95	5	3	24	0	0	9	36	0	0	20	80	36
2onlyP1	624	1	3	95	6	3	24	0	0	9	36	0	0	20	80	36
2onlyP1	624	1	3	95	7	3	24	0	0	9	36	0	0	20	80	36
2onlyP1	624	1	3	95	8	3	24	0	0	9	36	0	0	20	80	36
2onlyP1	624	1	3	95	9	3	24	0	1	9	36	0	0	20.4	80.6	36
2onlyP1	624	1	3	95	10	3	24	0	2	9	36	0	0	20.8	81.2	36
2onlyP1	624	1	3	95	11	3	24	1	3	9	36	0	0	20.2	81.8	36
2onlyP1	624	1	3	95	12	3	24	1	4	9	36	0	0	20.6	82.4	36
2onlyP1	624	1	3	95	13	3	24	1	4	9	36	0	0	20.6	82.4	36
2onlyP1	624	1	3	95	14	3	24	1	4	9	36	0	0	20.6	82.4	36
2onlyP1	624	1	3	95	15	3	24	1	5	9	36	0	0	21	83	36
2onlyP1	624	1	4	96	1	3	24	0	3	9	36	0	0	21.2	81.8	36
2onlyP1	624	1	4	96	2	3	24	3	3	9	36	0	0	18.2	81.8	36
2onlyP1	624	1	4	96	3	3	24	0	0	9	36	0	0	20	80	36
2onlyP1	624	1	4	96	4	3	24	0	0	9	36	0	0	20	80	36
2onlyP1	624	1	4	96	5	3	24	0	0	9	36	0	0	20	80	36
2onlyP1	624	1	4	96	6	3	24	0	0	9	36	0	0	20	80	36
2onlyP1	624	1	4	96	7	3	24	0	0	9	36	0	0	20	80	36
2onlyP1	624	1	4	96	8	3	24	0	0	9	36	0	0	20	80	36
2onlyP1	624	1	4	96	9	3	24	0	1	9	36	0	0	20.4	80.6	36
2onlyP1	624	1	4	96	10	3	24	1	2	9	36	0	0	19.8	81.2	36
2onlyP1	624	1	4	96	11	3	24	1	3	9	36	0	0	20.2	81.8	36
2onlyP1	624	1	4	96	12	3	24	2	4	9	36	0	0	19.6	82.4	36
2onlyP1	624	1	4	96	13	3	24	2	4	9	36	0	0	19.6	82.4	36
2onlyP1	624	1	4	96	14	3	24	1	4	9	36	0	0	20.6	82.4	36
2onlyP1	624	1	4	96	15	3	24	2	5	9	36	0	0	20	83	36
2onlyP1	624	1	1	97	1	4	25	0	4	3	29	27.6	29	0	60.4	0
2onlyP1	624	1	1	97	2	4	25	0	6	5	32	26.4	26.4	0	61.2	5.6
2onlyP1	624	1	1	97	3	4	25	0	4	9	36	0	0	21.6	82.4	36
2onlyP1	624	1	1	97	4	4	25	20	20	0	27	17	17	0	84	10
2onlyP1	624	1	1	97	5	4	25	0	5	9	36	0	0	22	83	36
2onlyP1	624	1	1	97	6	4	25	0	0	9	36	0	0	20	80	36
2onlyP1	624	1	1	97	7	4	25	0	0	9	36	0	0	20	80	36
2onlyP1	624	1	1	97	8	4	25	0	0	9	36	0	0	20	80	36
2onlyP1	624	1	1	97	9	4	25	0	0	9	36	0	0	20	80	36
2onlyP1	624	1	1	97	10	4	25	0	10	9	27	0	23	24	72	4
2onlyP1	624	1	1	97	11	4	25	0	0	9	36	0	0	20	80	36
2onlyP1	624	1	1	97	12	4	25	0	0	9	36	0	0	20	80	36
2onlyP1	624	1	1	97	13	4	25	0	0	9	36	0	0	20	80	36
2onlyP1	624	1	1	97	14	4	25	0	0	9	36	0	0	20	80	36
2onlyP1	624	1	1	97	15	4	25	0	0	9	36	0	0	20	80	36
2onlyP1	624	1	2	98	1	4	25	4	4	8	29	1.4	29	17.2	60.4	0
2onlyP1	624	1	2	98	2	4	25	6	6	9	32	0	26.4	16.4	61.2	5.6
2onlyP1	624	1	2	98	3	4	25	4	4	9	36	0	0	17.6	82.4	36
2onlyP1	624	1	2	98	4	4	25	0	20	9	27	0	17	28	84	10
2onlyP1	624	1	2	98	5	4	25	5	5	9	36	0	0	17	83	36
2onlyP1	624	1	2	98	6	4	25	0	0	9	36	0	0	20	80	36
2onlyP1	624	1	2	98	7	4	25	0	0	9	36	0	0	20	80	36
2onlyP1	624	1	2	98	8	4	25	0	0	9	36	0	0	20	80	36
2onlyP1	624	1	2	98	9	4	25	0	0	9	36	0	0	20	80	36
2onlyP1	624	1	2	98	10	4	25	10	10	0	27	23	23	0	72	4
2onlyP1	624	1	2	98	11	4	25	0	0	9	36	0	0	20	80	36
2onlyP1	624	1	2	98	12	4	25	0	0	9	36	0	0	20	80	36
2onlyP1	624	1	2	98	13	4	25	0	0	9	36	0	0	20	80	36
2onlyP1	624	1	2	98	14	4	25	0	0	9	36	0	0	20	80	36
2onlyP1	624	1	2	98	15	4	25	0	0	9	36	0	0	20	80	36
2onlyP1	624	1	3	99	1	4	25	0	4	9	29	0	29	21.6	60.4	0
2onlyP1	624	1	3	99	2	4	25	0	6	9	32	0	26.4	22.4	61.2	5.6
2onlyP1	624	1	3	99	3	4	25	0	4	9	36	0	0	21.6	82.4	36
2onlyP1	624	1	3	99	4	4	25	0	20	9	27	0	17	28	84	10
2onlyP1	624	1	3	99	5	4	25	0	5	9	36	0	0	22	83	36
2onlyP1	624	1	3	99	6	4	25	0	0	9	36	0	0	20	80	36
2onlyP1	624	1	3	99	7	4	25	0	0	9	36	0	0	20	80	36
2onlyP1	624	1	3	99	8	4	25	0	0	9	36	0	0	20	80	36
2onlyP1	624	1	3	99	9	4	25	0	0	9	36	0	0	20	80	36
2onlyP1	624	1	3	99	10	4	25	0	10	9	27	0	23	24	72	4
2onlyP1	624	1	3	99	11	4	25	0	0	9	36	0	0	20	80	36
2onlyP1	624	1	3	99	12	4	25	0	0	9	36	0	0	20	80	36
2onlyP1	624	1	3	99	13	4	25	0	0	9	36	0	0	20	80	36
2onlyP1	624	1	3	99	14	4	25	0	0	9	36	0	0	20	80	36
2onlyP1	624	1	3	99	15	4	25	0	0	9	36	0	0	20	80	36
2onlyP1	624	1	4	100	1	4	25	0	4	9	29	0	29	21.6	60.4	0
2onlyP1	624	1	4	100	2	4	25	0	6	9	32	0	26.4	22.4	61.2	5.6
2onlyP1	624	1	4	100	3	4	25	0	4	9	36	0	0	21.6	82.4	36
2onlyP1	624	1	4	100	4	4	25	0	20	9	27	0	17	28	84	10
2onlyP1	624	1	4	100	5	4	25	0	5	9	36	0	0	22	83	36
2onlyP1	624	1	4	100	6	4	25	0	0	9	36	0	0	20	80	36
2onlyP1	624	1	4	100	7	4	25	0	0	9	36	0	0	20	80	36
2onlyP1	624	1	4	100	8	4	25	0	0	9	36	0	0	20	80	36
2onlyP1	624	1	4	100	9	4	25	0	0	9	36	0	0	20	80	36
2onlyP1	624	1	4	100	10	4	25	0	10	9	27	0	23	24	72	4
2onlyP1	624	1	4	100	11	4	25	0	0	9	36	0	0	20	80	36
2onlyP1	624	1	4	100	12	4	25	0	0	9	36	0	0	20	80	36
2onlyP1	624	1	4	100	13	4	25	0	0	9	36	0	0	20	80	36
2onlyP1	624	1	4	100	14	4	25	0	0	9	36	0	0	20	80	36
2onlyP1	624	1	4	100	15	4	25	0	0	9	36	0	0	20	80	36
2onlyP1	718	1	1	101	1	1	26	5	21	9	30	0	19.4	23.4	79.2	10.6
2onlyP1	718	1	1	101	2	1	26	2	20	9	27	0	22	26	79	5
2onlyP1	718	1	1	101	3	1	26	0	20	9	27	0	22	28	79	5
2onlyP1	718	1	1	101	4	1	26	1	2	9	36	0	0	19.8	81.2	36
2onlyP1	718	1	1	101	5	1	26	0	1	9	36	0	0	20.4	80.6	36
2onlyP1	718	1	1	101	6	1	26	0	1	9	36	0	0	20.4	80.6	36
2onlyP1	718	1	1	101	7	1	26	0	5	9	36	0	0	22	83	36
2onlyP1	718	1	1	101	8	1	26	1	12	9	36	0	0	23.8	87.2	36
2onlyP1	718	1	1	101	9	1	26	1	12	9	36	0	0	23.8	87.2	36
2onlyP1	718	1	1	101	10	1	26	3	14	9	36	0	0	22.6	88.4	36
2onlyP1	718	1	1	101	11	1	26	3	13	9	36	0	0	22.2	87.8	36
2onlyP1	718	1	1	101	12	1	26	5	16	9	36	0	0	21.4	89.6	36
2onlyP1	718	1	1	101	13	1	26	1	13	9	36	0	0	24.2	87.8	36
2onlyP1	718	1	1	101	14	1	26	3	9	9	36	0	0	20.6	85.4	36
2onlyP1	718	1	1	101	15	1	26	1	4	9	36	0	0	20.6	82.4	36
2onlyP1	718	1	2	102	1	1	26	1	21	9	30	0	19.4	27.4	79.2	10.6
2onlyP1	718	1	2	102	2	1	26	3	20	9	27	0	22	25	79	5
2onlyP1	718	1	2	102	3	1	26	5	20	9	27	0	22	23	79	5
2onlyP1	718	1	2	102	4	1	26	1	2	9	36	0	0	19.8	81.2	36
2onlyP1	718	1	2	102	5	1	26	0	1	9	36	0	0	20.4	80.6	36
2onlyP1	718	1	2	102	6	1	26	0	1	9	36	0	0	20.4	80.6	36
2onlyP1	718	1	2	102	7	1	26	5	5	9	36	0	0	17	83	36
2onlyP1	718	1	2	102	8	1	26	3	12	9	36	0	0	21.8	87.2	36
2onlyP1	718	1	2	102	9	1	26	3	12	9	36	0	0	21.8	87.2	36
2onlyP1	718	1	2	102	10	1	26	5	14	9	36	0	0	20.6	88.4	36
2onlyP1	718	1	2	102	11	1	26	1	13	9	36	0	0	24.2	87.8	36
2onlyP1	718	1	2	102	12	1	26	3	16	9	36	0	0	23.4	89.6	36
2onlyP1	718	1	2	102	13	1	26	3	13	9	36	0	0	22.2	87.8	36
2onlyP1	718	1	2	102	14	1	26	4	9	9	36	0	0	19.6	85.4	36
2onlyP1	718	1	2	102	15	1	26	3	4	9	36	0	0	18.6	82.4	36
2onlyP1	718	1	3	103	1	1	26	15	21	3	30	19.4	19.4	1.77636e-15	79.2	10.6
2onlyP1	718	1	3	103	2	1	26	15	20	0	27	22	22	0	79	5
2onlyP1	718	1	3	103	3	1	26	15	20	0	27	22	22	0	79	5
2onlyP1	718	1	3	103	4	1	26	0	2	9	36	0	0	20.8	81.2	36
2onlyP1	718	1	3	103	5	1	26	0	1	9	36	0	0	20.4	80.6	36
2onlyP1	718	1	3	103	6	1	26	1	1	9	36	0	0	19.4	80.6	36
2onlyP1	718	1	3	103	7	1	26	0	5	9	36	0	0	22	83	36
2onlyP1	718	1	3	103	8	1	26	5	12	9	36	0	0	19.8	87.2	36
2onlyP1	718	1	3	103	9	1	26	5	12	9	36	0	0	19.8	87.2	36
2onlyP1	718	1	3	103	10	1	26	4	14	9	36	0	0	21.6	88.4	36
2onlyP1	718	1	3	103	11	1	26	5	13	9	36	0	0	20.2	87.8	36
2onlyP1	718	1	3	103	12	1	26	5	16	9	36	0	0	21.4	89.6	36
2onlyP1	718	1	3	103	13	1	26	5	13	9	36	0	0	20.2	87.8	36
2onlyP1	718	1	3	103	14	1	26	0	9	9	36	0	0	23.6	85.4	36
2onlyP1	718	1	3	103	15	1	26	0	4	9	36	0	0	21.6	82.4	36
2onlyP1	718	1	4	104	1	1	26	0	21	9	30	0	19.4	28.4	79.2	10.6
2onlyP1	718	1	4	104	2	1	26	0	20	9	27	0	22	28	79	5
2onlyP1	718	1	4	104	3	1	26	0	20	9	27	0	22	28	79	5
2onlyP1	718	1	4	104	4	1	26	0	2	9	36	0	0	20.8	81.2	36
2onlyP1	718	1	4	104	5	1	26	1	1	9	36	0	0	19.4	80.6	36
2onlyP1	718	1	4	104	6	1	26	0	1	9	36	0	0	20.4	80.6	36
2onlyP1	718	1	4	104	7	1	26	0	5	9	36	0	0	22	83	36
2onlyP1	718	1	4	104	8	1	26	3	12	9	36	0	0	21.8	87.2	36
2onlyP1	718	1	4	104	9	1	26	3	12	9	36	0	0	21.8	87.2	36
2onlyP1	718	1	4	104	10	1	26	2	14	9	36	0	0	23.6	88.4	36
2onlyP1	718	1	4	104	11	1	26	4	13	9	36	0	0	21.2	87.8	36
2onlyP1	718	1	4	104	12	1	26	3	16	9	36	0	0	23.4	89.6	36
2onlyP1	718	1	4	104	13	1	26	4	13	9	36	0	0	21.2	87.8	36
2onlyP1	718	1	4	104	14	1	26	2	9	9	36	0	0	21.6	85.4	36
2onlyP1	718	1	4	104	15	1	26	0	4	9	36	0	0	21.6	82.4	36
2onlyP1	718	1	1	105	1	2	27	0	50	9	15	0	15	40	116	0
2onlyP1	718	1	1	105	2	2	27	4	49	9	16	0	16	35.6	113.4	0
2onlyP1	718	1	1	105	3	2	27	8	33	8	20	0	20	26.2	95.8	0
2onlyP1	718	1	1	105	4	2	27	4	4	5	27	1.4	27	20.2	64.4	0
2onlyP1	718	1	1	105	5	2	27	0	0	7	34	22	22	0	60	12
2onlyP1	718	1	1	105	6	2	27	0	20	9	27	0	17	28	84	10
2onlyP1	718	1	1	105	7	2	27	3	44	9	19	0	19	34.6	104.4	0
2onlyP1	718	1	1	105	8	2	27	10	50	6	17	0	17	33	112	0
2onlyP1	718	1	1	105	9	2	27	20	60	5	17	0	17	28	118	0
2onlyP1	718	1	1	105	10	2	27	10	70	5	21	0	21	42	116	0
2onlyP1	718	1	1	105	11	2	27	12	52	5	25	0.2	25	32.6	97.2	0
2onlyP1	718	1	1	105	12	2	27	10	30	9	36	0	0	22	98	36
2onlyP1	718	1	1	105	13	2	27	0	0	9	36	0	0	20	80	36
2onlyP1	718	1	1	105	14	2	27	0	0	9	36	0	0	20	80	36
2onlyP1	718	1	1	105	15	2	27	0	0	9	36	0	0	20	80	36
2onlyP1	718	1	2	106	1	2	27	10	50	5	15	0	15	34	116	0
2onlyP1	718	1	2	106	2	2	27	5	49	5	16	0	16	38.6	113.4	0
2onlyP1	718	1	2	106	3	2	27	5	33	5	20	0	20	32.2	95.8	0
2onlyP1	718	1	2	106	4	2	27	0	4	5	27	25.6	27	0	64.4	0
2onlyP1	718	1	2	106	5	2	27	0	0	9	34	0	22	20	60	12
2onlyP1	718	1	2	106	6	2	27	0	20	9	27	0	17	28	84	10
2onlyP1	718	1	2	106	7	2	27	1	44	9	19	0	19	36.6	104.4	0
2onlyP1	718	1	2	106	8	2	27	0	50	9	17	0	17	40	112	0
2onlyP1	718	1	2	106	9	2	27	0	60	9	17	0	17	44	118	0
2onlyP1	718	1	2	106	10	2	27	20	70	9	21	0	21	28	116	0
2onlyP1	718	1	2	106	11	2	27	0	52	9	25	0	25	40.8	97.2	0
2onlyP1	718	1	2	106	12	2	27	0	30	9	36	0	0	32	98	36
2onlyP1	718	1	2	106	13	2	27	0	0	9	36	0	0	20	80	36
2onlyP1	718	1	2	106	14	2	27	0	0	9	36	0	0	20	80	36
2onlyP1	718	1	2	106	15	2	27	0	0	9	36	0	0	20	80	36
2onlyP1	718	1	3	107	1	2	27	20	50	0	15	15	15	14	116	0
2onlyP1	718	1	3	107	2	2	27	20	49	2	16	0	16	26.6	113.4	0
2onlyP1	718	1	3	107	3	2	27	0	33	6	20	0	20	36.2	95.8	0
2onlyP1	718	1	3	107	4	2	27	0	4	8	27	0	27	22.6	64.4	0
2onlyP1	718	1	3	107	5	2	27	0	0	9	34	0	22	20	60	12
2onlyP1	718	1	3	107	6	2	27	20	20	0	27	17	17	0	84	10
2onlyP1	718	1	3	107	7	2	27	20	44	0	19	19	19	7.6	104.4	0
2onlyP1	718	1	3	107	8	2	27	20	50	0	17	17	17	12	112	0
2onlyP1	718	1	3	107	9	2	27	20	60	2	17	0	17	31	118	0
2onlyP1	718	1	3	107	10	2	27	20	70	3	21	21	21	13	116	0
2onlyP1	718	1	3	107	11	2	27	20	52	6	25	0	25	23.8	97.2	0
2onlyP1	718	1	3	107	12	2	27	0	30	9	36	0	0	32	98	36
2onlyP1	718	1	3	107	13	2	27	0	0	9	36	0	0	20	80	36
2onlyP1	718	1	3	107	14	2	27	0	0	9	36	0	0	20	80	36
2onlyP1	718	1	3	107	15	2	27	0	0	9	36	0	0	20	80	36
2onlyP1	718	1	4	108	1	2	27	20	50	1	15	0	15	28	116	0
2onlyP1	718	1	4	108	2	2	27	20	49	0	16	16	16	12.6	113.4	0
2onlyP1	718	1	4	108	3	2	27	20	33	1	20	20	20	1.2	95.8	0
2onlyP1	718	1	4	108	4	2	27	0	4	9	27	0	27	21.6	64.4	0
2onlyP1	718	1	4	108	5	2	27	0	0	9	34	0	22	20	60	12
2onlyP1	718	1	4	108	6	2	27	0	20	9	27	0	17	28	84	10
2onlyP1	718	1	4	108	7	2	27	20	44	1	19	0	19	25.6	104.4	0
2onlyP1	718	1	4	108	8	2	27	20	50	2	17	0	17	27	112	0
2onlyP1	718	1	4	108	9	2	27	20	60	1	17	17	17	15	118	0
2onlyP1	718	1	4	108	10	2	27	20	70	4	21	0	21	33	116	0
2onlyP1	718	1	4	108	11	2	27	20	52	5	25	24.8	25	0	97.2	0
2onlyP1	718	1	4	108	12	2	27	20	30	9	36	0	0	12	98	36
2onlyP1	718	1	4	108	13	2	27	0	0	9	36	0	0	20	80	36
2onlyP1	718	1	4	108	14	2	27	0	0	9	36	0	0	20	80	36
2onlyP1	718	1	4	108	15	2	27	0	0	9	36	0	0	20	80	36
2onlyP1	718	1	1	109	1	3	28	18	26	9	36	0	0	12.4	95.6	36
2onlyP1	718	1	1	109	2	3	28	0	0	9	36	0	0	20	80	36
2onlyP1	718	1	1	109	3	3	28	0	5	9	36	0	0	22	83	36
2onlyP1	718	1	1	109	4	3	28	0	20	9	36	0	0	28	92	36
2onlyP1	718	1	1	109	5	3	28	0	20	9	36	0	0	28	92	36
2onlyP1	718	1	1	109	6	3	28	0	20	9	36	0	0	28	92	36
2onlyP1	718	1	1	109	7	3	28	20	40	9	36	0	0	16	104	36
2onlyP1	718	1	1	109	8	3	28	0	20	9	36	0	0	28	92	36
2onlyP1	718	1	1	109	9	3	28	0	0	9	36	0	0	20	80	36
2onlyP1	718	1	1	109	10	3	28	0	10	9	36	0	0	24	86	36
2onlyP1	718	1	1	109	11	3	28	5	7	9	36	0	0	17.8	84.2	36
2onlyP1	718	1	1	109	12	3	28	0	1	9	36	0	0	20.4	80.6	36
2onlyP1	718	1	1	109	13	3	28	0	1	9	36	0	0	20.4	80.6	36
2onlyP1	718	1	1	109	14	3	28	0	1	9	36	0	0	20.4	80.6	36
2onlyP1	718	1	1	109	15	3	28	0	1	9	36	0	0	20.4	80.6	36
2onlyP1	718	1	2	110	1	3	28	0	26	9	36	0	0	30.4	95.6	36
2onlyP1	718	1	2	110	2	3	28	0	0	9	36	0	0	20	80	36
2onlyP1	718	1	2	110	3	3	28	0	5	9	36	0	0	22	83	36
2onlyP1	718	1	2	110	4	3	28	20	20	9	36	0	0	8	92	36
2onlyP1	718	1	2	110	5	3	28	20	20	9	36	0	0	8	92	36
2onlyP1	718	1	2	110	6	3	28	20	20	9	36	0	0	8	92	36
2onlyP1	718	1	2	110	7	3	28	20	40	9	36	0	0	16	104	36
2onlyP1	718	1	2	110	8	3	28	20	20	9	36	0	0	8	92	36
2onlyP1	718	1	2	110	9	3	28	0	0	9	36	0	0	20	80	36
2onlyP1	718	1	2	110	10	3	28	0	10	9	36	0	0	24	86	36
2onlyP1	718	1	2	110	11	3	28	2	7	9	36	0	0	20.8	84.2	36
2onlyP1	718	1	2	110	12	3	28	1	1	9	36	0	0	19.4	80.6	36
2onlyP1	718	1	2	110	13	3	28	1	1	9	36	0	0	19.4	80.6	36
2onlyP1	718	1	2	110	14	3	28	1	1	9	36	0	0	19.4	80.6	36
2onlyP1	718	1	2	110	15	3	28	1	1	9	36	0	0	19.4	80.6	36
2onlyP1	718	1	3	111	1	3	28	8	26	9	36	0	0	22.4	95.6	36
2onlyP1	718	1	3	111	2	3	28	0	0	9	36	0	0	20	80	36
2onlyP1	718	1	3	111	3	3	28	0	5	9	36	0	0	22	83	36
2onlyP1	718	1	3	111	4	3	28	0	20	9	36	0	0	28	92	36
2onlyP1	718	1	3	111	5	3	28	0	20	9	36	0	0	28	92	36
2onlyP1	718	1	3	111	6	3	28	0	20	9	36	0	0	28	92	36
2onlyP1	718	1	3	111	7	3	28	0	40	9	36	0	0	36	104	36
2onlyP1	718	1	3	111	8	3	28	0	20	9	36	0	0	28	92	36
2onlyP1	718	1	3	111	9	3	28	0	0	9	36	0	0	20	80	36
2onlyP1	718	1	3	111	10	3	28	0	10	9	36	0	0	24	86	36
2onlyP1	718	1	3	111	11	3	28	0	7	9	36	0	0	22.8	84.2	36
2onlyP1	718	1	3	111	12	3	28	0	1	9	36	0	0	20.4	80.6	36
2onlyP1	718	1	3	111	13	3	28	0	1	9	36	0	0	20.4	80.6	36
2onlyP1	718	1	3	111	14	3	28	0	1	9	36	0	0	20.4	80.6	36
2onlyP1	718	1	3	111	15	3	28	0	1	9	36	0	0	20.4	80.6	36
2onlyP1	718	1	4	112	1	3	28	0	26	9	36	0	0	30.4	95.6	36
2onlyP1	718	1	4	112	2	3	28	0	0	9	36	0	0	20	80	36
2onlyP1	718	1	4	112	3	3	28	5	5	9	36	0	0	17	83	36
2onlyP1	718	1	4	112	4	3	28	0	20	9	36	0	0	28	92	36
2onlyP1	718	1	4	112	5	3	28	0	20	9	36	0	0	28	92	36
2onlyP1	718	1	4	112	6	3	28	0	20	9	36	0	0	28	92	36
2onlyP1	718	1	4	112	7	3	28	0	40	9	36	0	0	36	104	36
2onlyP1	718	1	4	112	8	3	28	0	20	9	36	0	0	28	92	36
2onlyP1	718	1	4	112	9	3	28	0	0	9	36	0	0	20	80	36
2onlyP1	718	1	4	112	10	3	28	10	10	9	36	0	0	14	86	36
2onlyP1	718	1	4	112	11	3	28	0	7	9	36	0	0	22.8	84.2	36
2onlyP1	718	1	4	112	12	3	28	0	1	9	36	0	0	20.4	80.6	36
2onlyP1	718	1	4	112	13	3	28	0	1	9	36	0	0	20.4	80.6	36
2onlyP1	718	1	4	112	14	3	28	0	1	9	36	0	0	20.4	80.6	36
2onlyP1	718	1	4	112	15	3	28	0	1	9	36	0	0	20.4	80.6	36
2onlyP1	1001	1	1	113	1	1	29	18	18	3	28	15.2	28	0	70.8	0
2onlyP1	1001	1	1	113	2	1	29	15	17	9	36	0	0	11.8	90.2	36
2onlyP1	1001	1	1	113	3	1	29	0	0	9	36	0	0	20	80	36
2onlyP1	1001	1	1	113	4	1	29	0	0	9	36	0	0	20	80	36
2onlyP1	1001	1	1	113	5	1	29	0	0	9	36	0	0	20	80	36
2onlyP1	1001	1	1	113	6	1	29	0	0	9	36	0	0	20	80	36
2onlyP1	1001	1	1	113	7	1	29	0	0	9	36	0	0	20	80	36
2onlyP1	1001	1	1	113	8	1	29	0	0	9	36	0	0	20	80	36
2onlyP1	1001	1	1	113	9	1	29	0	0	9	36	0	0	20	80	36
2onlyP1	1001	1	1	113	10	1	29	0	0	9	36	0	0	20	80	36
2onlyP1	1001	1	1	113	11	1	29	0	0	9	36	0	0	20	80	36
2onlyP1	1001	1	1	113	12	1	29	0	0	9	36	0	0	20	80	36
2onlyP1	1001	1	1	113	13	1	29	0	0	9	36	0	0	20	80	36
2onlyP1	1001	1	1	113	14	1	29	0	0	9	36	0	0	20	80	36
2onlyP1	1001	1	1	113	15	1	29	0	0	9	36	0	0	20	80	36
2onlyP1	1001	1	2	114	1	1	29	0	18	9	28	0	28	27.2	70.8	0
2onlyP1	1001	1	2	114	2	1	29	0	17	9	36	0	0	26.8	90.2	36
2onlyP1	1001	1	2	114	3	1	29	0	0	9	36	0	0	20	80	36
2onlyP1	1001	1	2	114	4	1	29	0	0	9	36	0	0	20	80	36
2onlyP1	1001	1	2	114	5	1	29	0	0	9	36	0	0	20	80	36
2onlyP1	1001	1	2	114	6	1	29	0	0	9	36	0	0	20	80	36
2onlyP1	1001	1	2	114	7	1	29	0	0	9	36	0	0	20	80	36
2onlyP1	1001	1	2	114	8	1	29	0	0	9	36	0	0	20	80	36
2onlyP1	1001	1	2	114	9	1	29	0	0	9	36	0	0	20	80	36
2onlyP1	1001	1	2	114	10	1	29	0	0	9	36	0	0	20	80	36
2onlyP1	1001	1	2	114	11	1	29	0	0	9	36	0	0	20	80	36
2onlyP1	1001	1	2	114	12	1	29	0	0	9	36	0	0	20	80	36
2onlyP1	1001	1	2	114	13	1	29	0	0	9	36	0	0	20	80	36
2onlyP1	1001	1	2	114	14	1	29	0	0	9	36	0	0	20	80	36
2onlyP1	1001	1	2	114	15	1	29	0	0	9	36	0	0	20	80	36
2onlyP1	1001	1	3	115	1	1	29	0	18	9	28	0	28	27.2	70.8	0
2onlyP1	1001	1	3	115	2	1	29	0	17	9	36	0	0	26.8	90.2	36
2onlyP1	1001	1	3	115	3	1	29	0	0	9	36	0	0	20	80	36
2onlyP1	1001	1	3	115	4	1	29	0	0	9	36	0	0	20	80	36
2onlyP1	1001	1	3	115	5	1	29	0	0	9	36	0	0	20	80	36
2onlyP1	1001	1	3	115	6	1	29	0	0	9	36	0	0	20	80	36
2onlyP1	1001	1	3	115	7	1	29	0	0	9	36	0	0	20	80	36
2onlyP1	1001	1	3	115	8	1	29	0	0	9	36	0	0	20	80	36
2onlyP1	1001	1	3	115	9	1	29	0	0	9	36	0	0	20	80	36
2onlyP1	1001	1	3	115	10	1	29	0	0	9	36	0	0	20	80	36
2onlyP1	1001	1	3	115	11	1	29	0	0	9	36	0	0	20	80	36
2onlyP1	1001	1	3	115	12	1	29	0	0	9	36	0	0	20	80	36
2onlyP1	1001	1	3	115	13	1	29	0	0	9	36	0	0	20	80	36
2onlyP1	1001	1	3	115	14	1	29	0	0	9	36	0	0	20	80	36
2onlyP1	1001	1	3	115	15	1	29	0	0	9	36	0	0	20	80	36
2onlyP1	1001	1	4	116	1	1	29	0	18	7	28	12.8	28	16.4	70.8	0
2onlyP1	1001	1	4	116	2	1	29	2	17	9	36	0	0	24.8	90.2	36
2onlyP1	1001	1	4	116	3	1	29	0	0	9	36	0	0	20	80	36
2onlyP1	1001	1	4	116	4	1	29	0	0	9	36	0	0	20	80	36
2onlyP1	1001	1	4	116	5	1	29	0	0	9	36	0	0	20	80	36
2onlyP1	1001	1	4	116	6	1	29	0	0	9	36	0	0	20	80	36
2onlyP1	1001	1	4	116	7	1	29	0	0	9	36	0	0	20	80	36
2onlyP1	1001	1	4	116	8	1	29	0	0	9	36	0	0	20	80	36
2onlyP1	1001	1	4	116	9	1	29	0	0	9	36	0	0	20	80	36
2onlyP1	1001	1	4	116	10	1	29	0	0	9	36	0	0	20	80	36
2onlyP1	1001	1	4	116	11	1	29	0	0	9	36	0	0	20	80	36
2onlyP1	1001	1	4	116	12	1	29	0	0	9	36	0	0	20	80	36
2onlyP1	1001	1	4	116	13	1	29	0	0	9	36	0	0	20	80	36
2onlyP1	1001	1	4	116	14	1	29	0	0	9	36	0	0	20	80	36
2onlyP1	1001	1	4	116	15	1	29	0	0	9	36	0	0	20	80	36
2onlyP1	1001	1	1	117	1	2	30	10	45	9	36	0	0	28	107	36
2onlyP1	1001	1	1	117	2	2	30	14	60	8	26	0	26	31	100	0
2onlyP1	1001	1	1	117	3	2	30	12	55	7	25	0	25	32	99	0
2onlyP1	1001	1	1	117	4	2	30	5	25	6	33	28	28	0	70	5
2onlyP1	1001	1	1	117	5	2	30	14	34	7	34	21.6	21.6	0	80.8	12.4
2onlyP1	1001	1	1	117	6	2	30	5	11	5	32	23.4	23.4	0	67.2	8.6
2onlyP1	1001	1	1	117	7	2	30	0	5	6	33	25	25	0	61	8
2onlyP1	1001	1	1	117	8	2	30	10	15	7	34	18	18	0	73	16
2onlyP1	1001	1	1	117	9	2	30	12	15	8	35	15	15	0	75	20
2onlyP1	1001	1	1	117	10	2	30	14	34	5	32	23.6	23.6	0	80.8	8.4
2onlyP1	1001	1	1	117	11	2	30	5	10	9	36	0	0	19	86	36
2onlyP1	1001	1	1	117	12	2	30	5	9	9	36	0	0	18.6	85.4	36
2onlyP1	1001	1	1	117	13	2	30	6	11	8	35	19.4	19.4	0	68.2	15.6
2onlyP1	1001	1	1	117	14	2	30	5	7	9	36	0	0	17.8	84.2	36
2onlyP1	1001	1	1	117	15	2	30	10	10	9	36	0	0	14	86	36
2onlyP1	1001	1	2	118	1	2	30	10	45	9	36	0	0	28	107	36
2onlyP1	1001	1	2	118	2	2	30	20	60	0	26	26	26	7	100	0
2onlyP1	1001	1	2	118	3	2	30	15	55	0	25	25	25	11	99	0
2onlyP1	1001	1	2	118	4	2	30	10	25	9	33	0	28	20	70	5
2onlyP1	1001	1	2	118	5	2	30	15	34	9	34	0	21.6	18.6	80.8	12.4
2onlyP1	1001	1	2	118	6	2	30	0	11	9	32	0	23.4	24.4	67.2	8.6
2onlyP1	1001	1	2	118	7	2	30	5	5	9	33	0	25	17	61	8
2onlyP1	1001	1	2	118	8	2	30	0	15	9	34	0	18	26	73	16
2onlyP1	1001	1	2	118	9	2	30	0	15	9	35	0	15	26	75	20
2onlyP1	1001	1	2	118	10	2	30	0	34	9	32	0	23.6	33.6	80.8	8.4
2onlyP1	1001	1	2	118	11	2	30	0	10	9	36	0	0	24	86	36
2onlyP1	1001	1	2	118	12	2	30	4	9	9	36	0	0	19.6	85.4	36
2onlyP1	1001	1	2	118	13	2	30	4	11	9	35	0	19.4	20.4	68.2	15.6
2onlyP1	1001	1	2	118	14	2	30	0	7	9	36	0	0	22.8	84.2	36
2onlyP1	1001	1	2	118	15	2	30	0	10	9	36	0	0	24	86	36
2onlyP1	1001	1	3	119	1	2	30	5	45	9	36	0	0	33	107	36
2onlyP1	1001	1	3	119	2	2	30	6	60	9	26	0	26	38	100	0
2onlyP1	1001	1	3	119	3	2	30	8	55	9	25	0	25	34	99	0
2onlyP1	1001	1	3	119	4	2	30	10	25	9	33	0	28	20	70	5
2onlyP1	1001	1	3	119	5	2	30	5	34	9	34	0	21.6	28.6	80.8	12.4
2onlyP1	1001	1	3	119	6	2	30	6	11	9	32	0	23.4	18.4	67.2	8.6
2onlyP1	1001	1	3	119	7	2	30	0	5	9	33	0	25	22	61	8
2onlyP1	1001	1	3	119	8	2	30	5	15	9	34	0	18	21	73	16
2onlyP1	1001	1	3	119	9	2	30	3	15	9	35	0	15	23	75	20
2onlyP1	1001	1	3	119	10	2	30	20	34	9	32	0	23.6	13.6	80.8	8.4
2onlyP1	1001	1	3	119	11	2	30	5	10	9	36	0	0	19	86	36
2onlyP1	1001	1	3	119	12	2	30	0	9	9	36	0	0	23.6	85.4	36
2onlyP1	1001	1	3	119	13	2	30	1	11	9	35	0	19.4	23.4	68.2	15.6
2onlyP1	1001	1	3	119	14	2	30	2	7	9	36	0	0	20.8	84.2	36
2onlyP1	1001	1	3	119	15	2	30	0	10	9	36	0	0	24	86	36
2onlyP1	1001	1	4	120	1	2	30	20	45	9	36	0	0	18	107	36
2onlyP1	1001	1	4	120	2	2	30	20	60	9	26	0	26	24	100	0
2onlyP1	1001	1	4	120	3	2	30	20	55	9	25	0	25	22	99	0
2onlyP1	1001	1	4	120	4	2	30	0	25	9	33	0	28	30	70	5
2onlyP1	1001	1	4	120	5	2	30	0	34	9	34	0	21.6	33.6	80.8	12.4
2onlyP1	1001	1	4	120	6	2	30	0	11	9	32	0	23.4	24.4	67.2	8.6
2onlyP1	1001	1	4	120	7	2	30	0	5	9	33	0	25	22	61	8
2onlyP1	1001	1	4	120	8	2	30	0	15	9	34	0	18	26	73	16
2onlyP1	1001	1	4	120	9	2	30	0	15	9	35	0	15	26	75	20
2onlyP1	1001	1	4	120	10	2	30	0	34	9	32	0	23.6	33.6	80.8	8.4
2onlyP1	1001	1	4	120	11	2	30	0	10	9	36	0	0	24	86	36
2onlyP1	1001	1	4	120	12	2	30	0	9	9	36	0	0	23.6	85.4	36
2onlyP1	1001	1	4	120	13	2	30	0	11	9	35	0	19.4	24.4	68.2	15.6
2onlyP1	1001	1	4	120	14	2	30	0	7	9	36	0	0	22.8	84.2	36
2onlyP1	1001	1	4	120	15	2	30	0	10	9	36	0	0	24	86	36
2to1P1	624	1	1	121	1	1	31	11	56	9	33	0	33	31.4	83.6	0
2to1P1	624	1	1	121	2	1	31	20	72	9	34	0	34	28.8	91.2	0
2to1P1	624	1	1	121	3	1	31	20	76	9	36	0	36	30.4	89.6	0
2to1P1	624	1	1	121	4	1	31	20	80	9	36	0	0	32	128	36
2to1P1	624	1	1	121	5	1	31	20	80	9	36	0	0	32	128	36
2to1P1	624	1	1	121	6	1	31	20	80	9	36	0	0	32	128	36
2to1P1	624	1	1	121	7	1	31	20	80	9	36	0	0	32	128	36
2to1P1	624	1	1	121	8	1	31	20	80	9	36	0	0	32	128	36
2to1P1	624	1	1	121	9	1	31	20	80	9	36	0	0	32	128	36
2to1P1	624	1	1	121	10	1	31	20	80	9	36	0	0	32	128	36
2to1P1	624	1	1	121	11	1	31	20	80	9	36	0	0	32	128	36
2to1P1	624	1	1	121	12	1	31	20	80	9	36	0	0	32	128	36
2to1P1	624	1	1	121	13	1	31	20	80	9	36	0	0	32	128	36
2to1P1	624	1	1	121	14	1	31	20	60	9	27	0	27	24	98	0
2to1P1	624	1	1	121	15	1	31	20	60	9	27	0	27	24	98	0
2to1P1	624	1	2	122	1	1	31	10	56	7	33	33	33	1.4	83.6	0
2to1P1	624	1	2	122	2	1	31	18	72	9	34	0	34	30.8	91.2	0
2to1P1	624	1	2	122	3	1	31	18	76	9	36	3.6	36	28.8	89.6	0
2to1P1	624	1	2	122	4	1	31	20	80	9	36	0	0	32	128	36
2to1P1	624	1	2	122	5	1	31	20	80	9	36	0	0	32	128	36
2to1P1	624	1	2	122	6	1	31	20	80	9	36	0	0	32	128	36
2to1P1	624	1	2	122	7	1	31	20	80	9	36	0	0	32	128	36
2to1P1	624	1	2	122	8	1	31	20	80	9	36	0	0	32	128	36
2to1P1	624	1	2	122	9	1	31	20	80	9	36	0	0	32	128	36
2to1P1	624	1	2	122	10	1	31	20	80	9	36	0	0	32	128	36
2to1P1	624	1	2	122	11	1	31	20	80	9	36	0	0	32	128	36
2to1P1	624	1	2	122	12	1	31	20	80	9	36	0	0	32	128	36
2to1P1	624	1	2	122	13	1	31	20	80	9	36	0	0	32	128	36
2to1P1	624	1	2	122	14	1	31	20	60	9	27	0	27	24	98	0
2to1P1	624	1	2	122	15	1	31	20	60	9	27	0	27	24	98	0
2to1P1	624	1	3	123	1	1	31	19	56	8	33	0	33	24.4	83.6	0
2to1P1	624	1	3	123	2	1	31	19	72	7	34	31.8	34	0	91.2	0
2to1P1	624	1	3	123	3	1	31	18	76	9	36	32.4	36	0	89.6	0
2to1P1	624	1	3	123	4	1	31	20	80	9	36	0	0	32	128	36
2to1P1	624	1	3	123	5	1	31	20	80	9	36	0	0	32	128	36
2to1P1	624	1	3	123	6	1	31	20	80	9	36	0	0	32	128	36
2to1P1	624	1	3	123	7	1	31	20	80	9	36	0	0	32	128	36
2to1P1	624	1	3	123	8	1	31	20	80	9	36	0	0	32	128	36
2to1P1	624	1	3	123	9	1	31	20	80	9	36	0	0	32	128	36
2to1P1	624	1	3	123	10	1	31	20	80	9	36	0	0	32	128	36
2to1P1	624	1	3	123	11	1	31	20	80	9	36	0	0	32	128	36
2to1P1	624	1	3	123	12	1	31	20	80	9	36	0	0	32	128	36
2to1P1	624	1	3	123	13	1	31	20	80	9	36	0	0	32	128	36
2to1P1	624	1	3	123	14	1	31	0	60	0	27	27	27	26	98	0
2to1P1	624	1	3	123	15	1	31	0	60	0	27	27	27	26	98	0
2to1P1	624	1	4	124	1	1	31	16	56	9	33	0	33	26.4	83.6	0
2to1P1	624	1	4	124	2	1	31	15	72	9	34	2.2	34	31.6	91.2	0
2to1P1	624	1	4	124	3	1	31	20	76	9	36	0	36	30.4	89.6	0
2to1P1	624	1	4	124	4	1	31	20	80	9	36	0	0	32	128	36
2to1P1	624	1	4	124	5	1	31	20	80	9	36	0	0	32	128	36
2to1P1	624	1	4	124	6	1	31	20	80	9	36	0	0	32	128	36
2to1P1	624	1	4	124	7	1	31	20	80	9	36	0	0	32	128	36
2to1P1	624	1	4	124	8	1	31	20	80	9	36	0	0	32	128	36
2to1P1	624	1	4	124	9	1	31	20	80	9	36	0	0	32	128	36
2to1P1	624	1	4	124	10	1	31	20	80	9	36	0	0	32	128	36
2to1P1	624	1	4	124	11	1	31	20	80	9	36	0	0	32	128	36
2to1P1	624	1	4	124	12	1	31	20	80	9	36	0	0	32	128	36
2to1P1	624	1	4	124	13	1	31	20	80	9	36	0	0	32	128	36
2to1P1	624	1	4	124	14	1	31	20	60	9	27	0	27	24	98	0
2to1P1	624	1	4	124	15	1	31	20	60	9	27	0	27	24	98	0
2to1P1	624	1	1	125	1	2	32	10	60	9	36	2	36	32	80	0
2to1P1	624	1	1	125	2	2	32	20	80	9	36	0	0	32	128	36
2to1P1	624	1	1	125	3	2	32	20	80	9	36	0	0	32	128	36
2to1P1	624	1	1	125	4	2	32	20	80	9	36	0	0	32	128	36
2to1P1	624	1	1	125	5	2	32	20	80	9	36	0	0	32	128	36
2to1P1	624	1	1	125	6	2	32	20	80	9	36	0	0	32	128	36
2to1P1	624	1	1	125	7	2	32	20	80	9	36	0	0	32	128	36
2to1P1	624	1	1	125	8	2	32	20	80	9	36	0	0	32	128	36
2to1P1	624	1	1	125	9	2	32	20	80	9	36	0	0	32	128	36
2to1P1	624	1	1	125	10	2	32	20	80	9	36	0	0	32	128	36
2to1P1	624	1	1	125	11	2	32	20	80	9	36	0	0	32	128	36
2to1P1	624	1	1	125	12	2	32	20	80	9	36	0	0	32	128	36
2to1P1	624	1	1	125	13	2	32	20	80	9	36	0	0	32	128	36
2to1P1	624	1	1	125	14	2	32	20	80	9	36	0	0	32	128	36
2to1P1	624	1	1	125	15	2	32	0	60	0	27	27	27	26	98	0
2to1P1	624	1	2	126	1	2	32	20	60	9	36	0	36	24	80	0
2to1P1	624	1	2	126	2	2	32	20	80	9	36	0	0	32	128	36
2to1P1	624	1	2	126	3	2	32	20	80	9	36	0	0	32	128	36
2to1P1	624	1	2	126	4	2	32	20	80	9	36	0	0	32	128	36
2to1P1	624	1	2	126	5	2	32	20	80	9	36	0	0	32	128	36
2to1P1	624	1	2	126	6	2	32	20	80	9	36	0	0	32	128	36
2to1P1	624	1	2	126	7	2	32	20	80	9	36	0	0	32	128	36
2to1P1	624	1	2	126	8	2	32	20	80	9	36	0	0	32	128	36
2to1P1	624	1	2	126	9	2	32	20	80	9	36	0	0	32	128	36
2to1P1	624	1	2	126	10	2	32	20	80	9	36	0	0	32	128	36
2to1P1	624	1	2	126	11	2	32	20	80	9	36	0	0	32	128	36
2to1P1	624	1	2	126	12	2	32	20	80	9	36	0	0	32	128	36
2to1P1	624	1	2	126	13	2	32	20	80	9	36	0	0	32	128	36
2to1P1	624	1	2	126	14	2	32	20	80	9	36	0	0	32	128	36
2to1P1	624	1	2	126	15	2	32	20	60	9	27	0	27	24	98	0
2to1P1	624	1	3	127	1	2	32	20	60	9	36	0	36	24	80	0
2to1P1	624	1	3	127	2	2	32	20	80	9	36	0	0	32	128	36
2to1P1	624	1	3	127	3	2	32	20	80	9	36	0	0	32	128	36
2to1P1	624	1	3	127	4	2	32	20	80	9	36	0	0	32	128	36
2to1P1	624	1	3	127	5	2	32	20	80	9	36	0	0	32	128	36
2to1P1	624	1	3	127	6	2	32	20	80	9	36	0	0	32	128	36
2to1P1	624	1	3	127	7	2	32	20	80	9	36	0	0	32	128	36
2to1P1	624	1	3	127	8	2	32	20	80	9	36	0	0	32	128	36
2to1P1	624	1	3	127	9	2	32	20	80	9	36	0	0	32	128	36
2to1P1	624	1	3	127	10	2	32	20	80	9	36	0	0	32	128	36
2to1P1	624	1	3	127	11	2	32	20	80	9	36	0	0	32	128	36
2to1P1	624	1	3	127	12	2	32	20	80	9	36	0	0	32	128	36
2to1P1	624	1	3	127	13	2	32	20	80	9	36	0	0	32	128	36
2to1P1	624	1	3	127	14	2	32	20	80	9	36	0	0	32	128	36
2to1P1	624	1	3	127	15	2	32	20	60	9	27	0	27	24	98	0
2to1P1	624	1	4	128	1	2	32	10	60	9	36	34	36	0	80	0
2to1P1	624	1	4	128	2	2	32	20	80	9	36	0	0	32	128	36
2to1P1	624	1	4	128	3	2	32	20	80	9	36	0	0	32	128	36
2to1P1	624	1	4	128	4	2	32	20	80	9	36	0	0	32	128	36
2to1P1	624	1	4	128	5	2	32	20	80	9	36	0	0	32	128	36
2to1P1	624	1	4	128	6	2	32	20	80	9	36	0	0	32	128	36
2to1P1	624	1	4	128	7	2	32	20	80	9	36	0	0	32	128	36
2to1P1	624	1	4	128	8	2	32	20	80	9	36	0	0	32	128	36
2to1P1	624	1	4	128	9	2	32	20	80	9	36	0	0	32	128	36
2to1P1	624	1	4	128	10	2	32	20	80	9	36	0	0	32	128	36
2to1P1	624	1	4	128	11	2	32	20	80	9	36	0	0	32	128	36
2to1P1	624	1	4	128	12	2	32	20	80	9	36	0	0	32	128	36
2to1P1	624	1	4	128	13	2	32	20	80	9	36	0	0	32	128	36
2to1P1	624	1	4	128	14	2	32	20	80	9	36	0	0	32	128	36
2to1P1	624	1	4	128	15	2	32	20	60	9	27	0	27	24	98	0
2to1P1	624	1	1	129	1	3	33	5	34	9	18	0	18	28.6	100.4	0
2to1P1	624	1	1	129	2	3	33	5	35	9	19	0	19	29	99	0
2to1P1	624	1	1	129	3	3	33	10	35	9	28	0	28	24	81	0
2to1P1	624	1	1	129	4	3	33	4	21	9	26	0	26	24.4	76.6	0
2to1P1	624	1	1	129	5	3	33	6	25	9	32	0	32	24	67	0
2to1P1	624	1	1	129	6	3	33	8	36	9	36	0	36	26.4	65.6	0
2to1P1	624	1	1	129	7	3	33	9	54	9	35	7.4	35	25.2	78.4	0
2to1P1	624	1	1	129	8	3	33	12	65	9	36	34	36	0	83	0
2to1P1	624	1	1	129	9	3	33	20	75	9	36	0	35	30	90	1
2to1P1	624	1	1	129	10	3	33	20	80	9	36	0	0	32	128	36
2to1P1	624	1	1	129	11	3	33	20	80	9	36	0	0	32	128	36
2to1P1	624	1	1	129	12	3	33	20	80	9	36	0	0	32	128	36
2to1P1	624	1	1	129	13	3	33	20	80	9	36	0	0	32	128	36
2to1P1	624	1	1	129	14	3	33	20	80	9	36	0	0	32	128	36
2to1P1	624	1	1	129	15	3	33	20	80	9	36	0	0	32	128	36
2to1P1	624	1	2	130	1	3	33	9	34	9	18	0	18	24.6	100.4	0
2to1P1	624	1	2	130	2	3	33	10	35	9	19	0	19	24	99	0
2to1P1	624	1	2	130	3	3	33	5	35	9	28	0	28	29	81	0
2to1P1	624	1	2	130	4	3	33	6	21	9	26	0	26	22.4	76.6	0
2to1P1	624	1	2	130	5	3	33	3	25	9	32	8	32	19	67	0
2to1P1	624	1	2	130	6	3	33	8	36	9	36	1.6	36	24.8	65.6	0
2to1P1	624	1	2	130	7	3	33	10	54	9	35	0	35	31.6	78.4	0
2to1P1	624	1	2	130	8	3	33	13	65	9	36	2	36	31	83	0
2to1P1	624	1	2	130	9	3	33	20	75	9	36	0	35	30	90	1
2to1P1	624	1	2	130	10	3	33	20	80	9	36	0	0	32	128	36
2to1P1	624	1	2	130	11	3	33	20	80	9	36	0	0	32	128	36
2to1P1	624	1	2	130	12	3	33	20	80	9	36	0	0	32	128	36
2to1P1	624	1	2	130	13	3	33	20	80	9	36	0	0	32	128	36
2to1P1	624	1	2	130	14	3	33	20	80	9	36	0	0	32	128	36
2to1P1	624	1	2	130	15	3	33	20	80	9	36	0	0	32	128	36
2to1P1	624	1	3	131	1	3	33	20	34	0	18	0	18	22.6	100.4	0
2to1P1	624	1	3	131	2	3	33	20	35	0	19	19	19	4	99	0
2to1P1	624	1	3	131	3	3	33	20	35	9	28	0	28	14	81	0
2to1P1	624	1	3	131	4	3	33	6	21	8	26	0	26	23.4	76.6	0
2to1P1	624	1	3	131	5	3	33	10	25	5	32	24	32	0	67	0
2to1P1	624	1	3	131	6	3	33	20	36	9	36	0	36	14.4	65.6	0
2to1P1	624	1	3	131	7	3	33	20	54	9	35	0	35	21.6	78.4	0
2to1P1	624	1	3	131	8	3	33	20	65	9	36	0	36	26	83	0
2to1P1	624	1	3	131	9	3	33	20	75	9	36	0	35	30	90	1
2to1P1	624	1	3	131	10	3	33	20	80	9	36	0	0	32	128	36
2to1P1	624	1	3	131	11	3	33	20	80	9	36	0	0	32	128	36
2to1P1	624	1	3	131	12	3	33	20	80	9	36	0	0	32	128	36
2to1P1	624	1	3	131	13	3	33	20	80	9	36	0	0	32	128	36
2to1P1	624	1	3	131	14	3	33	20	80	9	36	0	0	32	128	36
2to1P1	624	1	3	131	15	3	33	20	80	9	36	0	0	32	128	36
2to1P1	624	1	4	132	1	3	33	0	34	0	18	18	18	24.6	100.4	0
2to1P1	624	1	4	132	2	3	33	0	35	1	19	0	19	42	99	0
2to1P1	624	1	4	132	3	3	33	0	35	1	28	28	28	14	81	0
2to1P1	624	1	4	132	4	3	33	5	21	0	26	26	26	6.4	76.6	0
2to1P1	624	1	4	132	5	3	33	6	25	9	32	0	32	24	67	0
2to1P1	624	1	4	132	6	3	33	0	36	9	36	34.4	36	0	65.6	0
2to1P1	624	1	4	132	7	3	33	15	54	8	35	27.6	35	0	78.4	0
2to1P1	624	1	4	132	8	3	33	20	65	9	36	0	36	26	83	0
2to1P1	624	1	4	132	9	3	33	15	75	9	36	35	35	0	90	1
2to1P1	624	1	4	132	10	3	33	20	80	9	36	0	0	32	128	36
2to1P1	624	1	4	132	11	3	33	20	80	9	36	0	0	32	128	36
2to1P1	624	1	4	132	12	3	33	20	80	9	36	0	0	32	128	36
2to1P1	624	1	4	132	13	3	33	20	80	9	36	0	0	32	128	36
2to1P1	624	1	4	132	14	3	33	20	80	9	36	0	0	32	128	36
2to1P1	624	1	4	132	15	3	33	20	80	9	36	0	0	32	128	36
2to1P1	624	1	1	133	1	4	34	20	60	9	36	0	36	24	80	0
2to1P1	624	1	1	133	2	4	34	20	80	9	36	0	0	32	128	36
2to1P1	624	1	1	133	3	4	34	20	80	9	36	0	0	32	128	36
2to1P1	624	1	1	133	4	4	34	20	80	9	36	0	0	32	128	36
2to1P1	624	1	1	133	5	4	34	20	80	9	36	0	0	32	128	36
2to1P1	624	1	1	133	6	4	34	20	80	9	36	0	0	32	128	36
2to1P1	624	1	1	133	7	4	34	20	80	9	36	0	0	32	128	36
2to1P1	624	1	1	133	8	4	34	0	60	0	27	27	27	26	98	0
2to1P1	624	1	1	133	9	4	34	0	59	0	27	27	27	25.6	97.4	0
2to1P1	624	1	1	133	10	4	34	0	15	0	10	0	10	35	105	0
2to1P1	624	1	1	133	11	4	34	0	0	1	4	0	4	28	108	0
2to1P1	624	1	1	133	12	4	34	0	20	1	10	0	10	36	108	0
2to1P1	624	1	1	133	13	4	34	0	5	2	11	11	11	18	97	0
2to1P1	624	1	1	133	14	4	34	0	1	5	22	0	22	24.4	72.6	0
2to1P1	624	1	1	133	15	4	34	1	1	9	36	0	36	19.4	44.6	0
2to1P1	624	1	2	134	1	4	34	20	60	9	36	0	36	24	80	0
2to1P1	624	1	2	134	2	4	34	20	80	9	36	0	0	32	128	36
2to1P1	624	1	2	134	3	4	34	20	80	9	36	0	0	32	128	36
2to1P1	624	1	2	134	4	4	34	20	80	9	36	0	0	32	128	36
[truncated: 2,321 more rows]

## Sheet: Group data
condition	Date	Punishment Rate	Period	GroupID(within session)	GroupID(thoughout)	Total PGG contribution	Total support for the system	Actual use for punishment	Group profit	System surplus
1onlyP1	718	1	1	1	1	46	10	10	123.6	0
1onlyP1	718	1	2	1	1	27	4	4	124.2	0
1onlyP1	718	1	3	1	1	22	9	9	111.2	0
1onlyP1	718	1	4	1	1	18	9	9	108.8	0
1onlyP1	718	1	5	1	1	10	3	3	116	0
1onlyP1	718	1	6	1	1	9	2	2	117.4	0
1onlyP1	718	1	7	1	1	10	8	8	106	0
1onlyP1	718	1	8	1	1	9	2	2	117.4	0
1onlyP1	718	1	9	1	1	6	0	0	119.6	0
1onlyP1	718	1	10	1	1	5	4	4	111	0
1onlyP1	718	1	11	1	1	5	0	0	119	0
1onlyP1	718	1	12	1	1	4	0	0	118.4	0
1onlyP1	718	1	13	1	1	6	6	6	107.6	0
1onlyP1	718	1	14	1	1	6	4	4	111.6	0
1onlyP1	718	1	15	1	1	7	2	2	116.2	0
1onlyP1	718	1	1	2	2	71	17	17	124.6	0
1onlyP1	718	1	2	2	2	79	12	12	139.4	0
1onlyP1	718	1	3	2	2	80	5	0	159	5
1onlyP1	718	1	4	2	2	75	0	0	161	0
1onlyP1	718	1	5	2	2	61	2	2	148.6	0
1onlyP1	718	1	6	2	2	60	17	17	118	0
1onlyP1	718	1	7	2	2	60	11	11	130	0
1onlyP1	718	1	8	2	2	41	9	9	122.6	0
1onlyP1	718	1	9	2	2	36	9	9	119.6	0
1onlyP1	718	1	10	2	2	58	9	9	132.8	0
1onlyP1	718	1	11	2	2	54	0	0	148.4	0
1onlyP1	718	1	12	2	2	72	0	0	159.2	0
1onlyP1	718	1	13	2	2	49	0	0	145.4	0
1onlyP1	718	1	14	2	2	40	9	9	122	0
1onlyP1	718	1	15	2	2	16	0	0	125.6	0
1onlyP1	718	1	1	3	3	53	10	10	127.8	0
1onlyP1	718	1	2	3	3	65	1	1	153	0
1onlyP1	718	1	3	3	3	64	6	6	142.4	0
1onlyP1	718	1	4	3	3	67	0	0	156.2	0
1onlyP1	718	1	5	3	3	67	5	5	146.2	0
1onlyP1	718	1	6	3	3	64	0	0	154.4	0
1onlyP1	718	1	7	3	3	64	6	6	142.4	0
1onlyP1	718	1	8	3	3	67	0	0	156.2	0
1onlyP1	718	1	9	3	3	68	0	0	156.8	0
1onlyP1	718	1	10	3	3	67	3	3	150.2	0
1onlyP1	718	1	11	3	3	61	0	0	152.6	0
1onlyP1	718	1	12	3	3	52	3	3	141.2	0
1onlyP1	718	1	13	3	3	62	0	0	153.2	0
1onlyP1	718	1	14	3	3	31	0	0	134.6	0
1onlyP1	718	1	15	3	3	17	0	0	126.2	0
1onlyP1	718	1	1	4	4	59	12	12	127.4	0
1onlyP1	718	1	2	4	4	68	6	6	144.8	0
1onlyP1	718	1	3	4	4	70	7	7	144	0
1onlyP1	718	1	4	4	4	72	6	6	147.2	0
1onlyP1	718	1	5	4	4	75	8	8	145	0
1onlyP1	718	1	6	4	4	78	0	0	162.8	0
1onlyP1	718	1	7	4	4	80	0	0	164	0
1onlyP1	718	1	8	4	4	45	0	0	143	0
1onlyP1	718	1	9	4	4	58	5	5	140.8	0
1onlyP1	718	1	10	4	4	63	3	3	147.8	0
1onlyP1	718	1	11	4	4	64	0	0	154.4	0
1onlyP1	718	1	12	4	4	35	0	0	137	0
1onlyP1	718	1	13	4	4	48	0	0	144.8	0
1onlyP1	718	1	14	4	4	17	0	0	126.2	0
1onlyP1	718	1	15	4	4	12	0	0	123.2	0
1onlyP1	930	1	1	1	5	54	21	21	106.4	0
1onlyP1	930	1	2	1	5	56	16	16	117.6	0
1onlyP1	930	1	3	1	5	62	8	8	137.2	0
1onlyP1	930	1	4	1	5	68	9	9	138.8	0
1onlyP1	930	1	5	1	5	69	5	5	147.4	0
1onlyP1	930	1	6	1	5	71	2	2	154.6	0
1onlyP1	930	1	7	1	5	71	1	1	156.6	0
1onlyP1	930	1	8	1	5	74	8	8	144.4	0
1onlyP1	930	1	9	1	5	76	0	0	161.6	0
1onlyP1	930	1	10	1	5	76	1	1	159.6	0
1onlyP1	930	1	11	1	5	75	3	3	155	0
1onlyP1	930	1	12	1	5	73	0	0	159.8	0
1onlyP1	930	1	13	1	5	68	0	0	156.8	0
1onlyP1	930	1	14	1	5	49	1	1	143.4	0
1onlyP1	930	1	15	1	5	62	4	4	145.2	0
1onlyP1	930	1	1	2	6	62	4	4	145.2	0
1onlyP1	930	1	2	2	6	60	0	0	152	0
1onlyP1	930	1	3	2	6	47	5	5	134.2	0
1onlyP1	930	1	4	2	6	56	0	0	149.6	0
1onlyP1	930	1	5	2	6	42	3	3	135.2	0
1onlyP1	930	1	6	2	6	34	0	0	136.4	0
1onlyP1	930	1	7	2	6	30	0	0	134	0
1onlyP1	930	1	8	2	6	23	5	5	119.8	0
1onlyP1	930	1	9	2	6	19	0	0	127.4	0
1onlyP1	930	1	10	2	6	20	3	3	122	0
1onlyP1	930	1	11	2	6	15	0	0	125	0
1onlyP1	930	1	12	2	6	19	2	2	123.4	0
1onlyP1	930	1	13	2	6	14	0	0	124.4	0
1onlyP1	930	1	14	2	6	14	5	5	114.4	0
1onlyP1	930	1	15	2	6	6	0	0	119.6	0
1onlyP1	717_1	1	1	1	7	46	0	0	143.6	0
1onlyP1	717_1	1	2	1	7	41	3	3	134.6	0
1onlyP1	717_1	1	3	1	7	49	3	3	139.4	0
1onlyP1	717_1	1	4	1	7	35	0	0	137	0
1onlyP1	717_1	1	5	1	7	23	0	0	129.8	0
1onlyP1	717_1	1	6	1	7	19	3	3	121.4	0
1onlyP1	717_1	1	7	1	7	24	6	6	118.4	0
1onlyP1	717_1	1	8	1	7	33	3	3	129.8	0
1onlyP1	717_1	1	9	1	7	31	0	0	134.6	0
1onlyP1	717_1	1	10	1	7	31	4	4	126.6	0
1onlyP1	717_1	1	11	1	7	14	0	0	124.4	0
1onlyP1	717_1	1	12	1	7	27	12	12	108.2	0
1onlyP1	717_1	1	13	1	7	13	0	0	123.8	0
1onlyP1	717_1	1	14	1	7	22	0	0	129.2	0
1onlyP1	717_1	1	15	1	7	19	4	4	119.4	0
1onlyP1	717_1	1	1	2	8	59	7	7	137.4	0
1onlyP1	717_1	1	2	2	8	36	1	1	135.6	0
1onlyP1	717_1	1	3	2	8	13	2	2	119.8	0
1onlyP1	717_1	1	4	2	8	13	1	1	121.8	0
1onlyP1	717_1	1	5	2	8	13	12	12	99.8	0
1onlyP1	717_1	1	6	2	8	13	3	3	117.8	0
1onlyP1	717_1	1	7	2	8	10	0	0	122	0
1onlyP1	717_1	1	8	2	8	7	5	5	110.2	0
1onlyP1	717_1	1	9	2	8	8	0	0	120.8	0
1onlyP1	717_1	1	10	2	8	5	0	0	119	0
1onlyP1	717_1	1	11	2	8	4	0	0	118.4	0
1onlyP1	717_1	1	12	2	8	3	1	1	115.8	0
1onlyP1	717_1	1	13	2	8	2	0	0	117.2	0
1onlyP1	717_1	1	14	2	8	21	0	0	128.6	0
1onlyP1	717_1	1	15	2	8	22	0	0	129.2	0
1onlyP1	717_1	1	1	3	9	62	16	16	121.2	0
1onlyP1	717_1	1	2	3	9	70	11	11	136	0
1onlyP1	717_1	1	3	3	9	60	9	9	134	0
1onlyP1	717_1	1	4	3	9	59	8	8	135.4	0
1onlyP1	717_1	1	5	3	9	51	16	16	114.6	0
1onlyP1	717_1	1	6	3	9	53	1	1	145.8	0
1onlyP1	717_1	1	7	3	9	29	6	6	121.4	0
1onlyP1	717_1	1	8	3	9	24	10	10	110.4	0
1onlyP1	717_1	1	9	3	9	32	5	5	125.2	0
1onlyP1	717_1	1	10	3	9	29	2	2	129.4	0
1onlyP1	717_1	1	11	3	9	21	6	6	116.6	0
1onlyP1	717_1	1	12	3	9	15	3	3	119	0
1onlyP1	717_1	1	13	3	9	19	9	9	109.4	0
1onlyP1	717_1	1	14	3	9	17	0	0	126.2	0
1onlyP1	717_1	1	15	3	9	11	0	0	122.6	0
1onlyP1	717_1	1	1	4	10	55	16	16	117	0
1onlyP1	717_1	1	2	4	10	53	9	9	129.8	0
1onlyP1	717_1	1	3	4	10	49	13	13	119.4	0
1onlyP1	717_1	1	4	4	10	47	10	10	124.2	0
1onlyP1	717_1	1	5	4	10	26	0	0	131.6	0
1onlyP1	717_1	1	6	4	10	24	0	0	130.4	0
1onlyP1	717_1	1	7	4	10	22	0	0	129.2	0
1onlyP1	717_1	1	8	4	10	22	9	9	111.2	0
1onlyP1	717_1	1	9	4	10	26	9	9	113.6	0
1onlyP1	717_1	1	10	4	10	27	9	9	114.2	0
1onlyP1	717_1	1	11	4	10	22	0	0	129.2	0
1onlyP1	717_1	1	12	4	10	22	0	0	129.2	0
1onlyP1	717_1	1	13	4	10	1	0	0	116.6	0
1onlyP1	717_1	1	14	4	10	1	0	0	116.6	0
1onlyP1	717_1	1	15	4	10	1	0	0	116.6	0
1to2P1	625	1	1	1	11	60	15	15	122	0
1to2P1	625	1	2	1	11	50	2	2	142	0
1to2P1	625	1	3	1	11	24	9	9	112.4	0
1to2P1	625	1	4	1	11	18	0	0	126.8	0
1to2P1	625	1	5	1	11	4	0	0	118.4	0
1to2P1	625	1	6	1	11	1	9	9	98.6	0
1to2P1	625	1	7	1	11	6	9	9	101.6	0
1to2P1	625	1	8	1	11	13	9	9	105.8	0
1to2P1	625	1	9	1	11	15	0	0	125	0
1to2P1	625	1	10	1	11	6	0	0	119.6	0
1to2P1	625	1	11	1	11	3	0	0	117.8	0
1to2P1	625	1	12	1	11	1	0	0	116.6	0
1to2P1	625	1	13	1	11	2	0	0	117.2	0
1to2P1	625	1	14	1	11	1	0	0	116.6	0
1to2P1	625	1	15	1	11	1	0	0	116.6	0
1to2P1	625	1	1	2	12	64	8	8	138.4	0
1to2P1	625	1	2	2	12	57	1	1	148.2	0
1to2P1	625	1	3	2	12	60	0	0	152	0
1to2P1	625	1	4	2	12	26	2	2	127.6	0
1to2P1	625	1	5	2	12	23	12	12	105.8	0
1to2P1	625	1	6	2	12	41	5	5	130.6	0
1to2P1	625	1	7	2	12	44	5	5	132.4	0
1to2P1	625	1	8	2	12	32	3	3	129.2	0
1to2P1	625	1	9	2	12	23	1	1	127.8	0
1to2P1	625	1	10	2	12	10	0	0	122	0
1to2P1	625	1	11	2	12	17	2	2	122.2	0
1to2P1	625	1	12	2	12	14	17	17	90.4	0
1to2P1	625	1	13	2	12	17	2	2	122.2	0
1to2P1	625	1	14	2	12	22	5	5	119.2	0
1to2P1	625	1	15	2	12	18	0	0	126.8	0
1to2P1	625	1	1	3	13	71	23	23	112.6	0
1to2P1	625	1	2	3	13	80	27	27	110	0
1to2P1	625	1	3	3	13	80	18	18	128	0
1to2P1	625	1	4	3	13	80	11	11	142	0
1to2P1	625	1	5	3	13	80	14	14	136	0
1to2P1	625	1	6	3	13	80	10	10	144	0
1to2P1	625	1	7	3	13	60	4	4	144	0
1to2P1	625	1	8	3	13	60	10	10	132	0
1to2P1	625	1	9	3	13	21	0	0	128.6	0
1to2P1	625	1	10	3	13	42	0	0	141.2	0
1to2P1	625	1	11	3	13	21	0	0	128.6	0
1to2P1	625	1	12	3	13	40	9	9	122	0
1to2P1	625	1	13	3	13	20	0	0	128	0
1to2P1	625	1	14	3	13	21	0	0	128.6	0
1to2P1	625	1	15	3	13	20	0	0	128	0
1to2P1	625	1	1	4	14	55	20	20	109	0
1to2P1	625	1	2	4	14	65	8	8	139	0
1to2P1	625	1	3	4	14	62	8	8	137.2	0
1to2P1	625	1	4	4	14	75	9	9	143	0
1to2P1	625	1	5	4	14	80	0	0	164	0
1to2P1	625	1	6	4	14	80	0	0	164	0
1to2P1	625	1	7	4	14	60	0	0	152	0
1to2P1	625	1	8	4	14	50	9	9	128	0
1to2P1	625	1	9	4	14	36	0	0	137.6	0
1to2P1	625	1	10	4	14	19	0	0	127.4	0
1to2P1	625	1	11	4	14	31	0	0	134.6	0
1to2P1	625	1	12	4	14	30	0	0	134	0
1to2P1	625	1	13	4	14	40	9	9	122	0
1to2P1	625	1	14	4	14	29	0	0	133.4	0
1to2P1	625	1	15	4	14	3	0	0	117.8	0
1to2P1	716	1	1	1	15	50	9	9	128	0
1to2P1	716	1	2	1	15	30	9	9	116	0
1to2P1	716	1	3	1	15	14	0	0	124.4	0
1to2P1	716	1	4	1	15	3	0	0	117.8	0
1to2P1	716	1	5	1	15	2	7	7	103.2	0
1to2P1	716	1	6	1	15	5	0	0	119	0
1to2P1	716	1	7	1	15	5	4	4	111	0
1to2P1	716	1	8	1	15	8	0	0	120.8	0
1to2P1	716	1	9	1	15	6	9	9	101.6	0
1to2P1	716	1	10	1	15	6	3	3	113.6	0
1to2P1	716	1	11	1	15	6	0	0	119.6	0
1to2P1	716	1	12	1	15	4	0	0	118.4	0
1to2P1	716	1	13	1	15	5	0	0	119	0
1to2P1	716	1	14	1	15	2	0	0	117.2	0
1to2P1	716	1	15	1	15	2	8	8	101.2	0
1to2P1	716	1	1	2	16	60	23	23	106	0
1to2P1	716	1	2	2	16	74	18	18	124.4	0
1to2P1	716	1	3	2	16	80	14	14	136	0
1to2P1	716	1	4	2	16	80	31	31	102	0
1to2P1	716	1	5	2	16	80	36	0	128	36
1to2P1	716	1	6	2	16	80	36	0	128	36
1to2P1	716	1	7	2	16	80	36	0	128	36
1to2P1	716	1	8	2	16	80	36	0	128	36
1to2P1	716	1	9	2	16	60	27	27	98	0
1to2P1	716	1	10	2	16	61	27	27	98.6	0
1to2P1	716	1	11	2	16	45	19	19	105	0
1to2P1	716	1	12	2	16	61	7	7	138.6	0
1to2P1	716	1	13	2	16	22	1	1	127.2	0
1to2P1	716	1	14	2	16	8	6	6	108.8	0
1to2P1	716	1	15	2	16	12	0	0	123.2	0
1to2P1	716	1	1	3	17	62	15	15	123.2	0
1to2P1	716	1	2	3	17	71	15	15	128.6	0
1to2P1	716	1	3	3	17	76	4	4	153.6	0
1to2P1	716	1	4	3	17	60	3	3	146	0
1to2P1	716	1	5	3	17	65	1	1	153	0
1to2P1	716	1	6	3	17	20	1	1	126	0
1to2P1	716	1	7	3	17	30	6	6	122	0
1to2P1	716	1	8	3	17	7	1	1	118.2	0
1to2P1	716	1	9	3	17	5	2	2	115	0
1to2P1	716	1	10	3	17	4	2	2	114.4	0
1to2P1	716	1	11	3	17	2	0	0	117.2	0
1to2P1	716	1	12	3	17	1	0	0	116.6	0
1to2P1	716	1	13	3	17	0	0	0	116	0
1to2P1	716	1	14	3	17	0	0	0	116	0
1to2P1	716	1	15	3	17	0	0	0	116	0
1to2P1	716	1	1	4	18	53	31	31	85.8	0
1to2P1	716	1	2	4	18	64	22	22	110.4	0
1to2P1	716	1	3	4	18	67	18	18	120.2	0
1to2P1	716	1	4	4	18	70	6	6	146	0
1to2P1	716	1	5	4	18	73	3	3	153.8	0
1to2P1	716	1	6	4	18	53	0	0	147.8	0
1to2P1	716	1	7	4	18	42	7	7	127.2	0
1to2P1	716	1	8	4	18	32	1	1	133.2	0
1to2P1	716	1	9	4	18	8	0	0	120.8	0
1to2P1	716	1	10	4	18	11	18	18	86.6	0
1to2P1	716	1	11	4	18	31	3	3	128.6	0
1to2P1	716	1	12	4	18	31	1	1	132.6	0
1to2P1	716	1	13	4	18	14	1	1	122.4	0
1to2P1	716	1	14	4	18	6	0	0	119.6	0
1to2P1	716	1	15	4	18	21	0	0	128.6	0
1to2P1	717	1	1	1	19	53	0	0	147.8	0
1to2P1	717	1	2	1	19	61	9	9	134.6	0
1to2P1	717	1	3	1	19	51	0	0	146.6	0
1to2P1	717	1	4	1	19	38	0	0	138.8	0
1to2P1	717	1	5	1	19	15	0	0	125	0
1to2P1	717	1	6	1	19	12	9	9	105.2	0
1to2P1	717	1	7	1	19	16	0	0	125.6	0
1to2P1	717	1	8	1	19	9	9	9	103.4	0
1to2P1	717	1	9	1	19	16	0	0	125.6	0
1to2P1	717	1	10	1	19	9	4	4	113.4	0
1to2P1	717	1	11	1	19	7	0	0	120.2	0
1to2P1	717	1	12	1	19	10	3	3	116	0
1to2P1	717	1	13	1	19	7	0	0	120.2	0
1to2P1	717	1	14	1	19	12	7	7	109.2	0
1to2P1	717	1	15	1	19	4	0	0	118.4	0
1to2P1	717	1	1	2	20	52	26	26	95.2	0
1to2P1	717	1	2	2	20	69	19	19	119.4	0
1to2P1	717	1	3	2	20	68	16	16	124.8	0
1to2P1	717	1	4	2	20	62	12	12	129.2	0
1to2P1	717	1	5	2	20	70	4	4	150	0
1to2P1	717	1	6	2	20	73	15	15	129.8	0
1to2P1	717	1	7	2	20	59	5	5	141.4	0
1to2P1	717	1	8	2	20	54	10	10	128.4	0
1to2P1	717	1	9	2	20	68	13	13	130.8	0
1to2P1	717	1	10	2	20	53	5	5	137.8	0
1to2P1	717	1	11	2	20	46	2	2	139.6	0
1to2P1	717	1	12	2	20	43	5	5	131.8	0
1to2P1	717	1	13	2	20	27	5	5	122.2	0
1to2P1	717	1	14	2	20	24	5	5	120.4	0
1to2P1	717	1	15	2	20	14	0	0	124.4	0
1to2P1	717	1	1	3	21	61	21	21	110.6	0
1to2P1	717	1	2	3	21	60	3	3	146	0
1to2P1	717	1	3	3	21	37	1	1	136.2	0
1to2P1	717	1	4	3	21	17	1	1	124.2	0
1to2P1	717	1	5	3	21	12	9	9	105.2	0
1to2P1	717	1	6	3	21	15	9	9	107	0
1to2P1	717	1	7	3	21	20	9	9	110	0
1to2P1	717	1	8	3	21	31	13	13	108.6	0
1to2P1	717	1	9	3	21	32	8	8	119.2	0
1to2P1	717	1	10	3	21	28	8	8	116.8	0
1to2P1	717	1	11	3	21	19	0	0	127.4	0
1to2P1	717	1	12	3	21	16	5	5	115.6	0
1to2P1	717	1	13	3	21	11	0	0	122.6	0
1to2P1	717	1	14	3	21	10	0	0	122	0
1to2P1	717	1	15	3	21	5	0	0	119	0
2onlyP1	624	1	1	1	22	25	34	34	63	0
2onlyP1	624	1	2	1	22	8	36	0	84.8	36
2onlyP1	624	1	3	1	22	0	36	0	80	36
2onlyP1	624	1	4	1	22	20	36	0	92	36
2onlyP1	624	1	5	1	22	0	36	0	80	36
2onlyP1	624	1	6	1	22	0	36	0	80	36
2onlyP1	624	1	7	1	22	0	36	0	80	36
2onlyP1	624	1	8	1	22	0	36	0	80	36
2onlyP1	624	1	9	1	22	0	27	27	62	0
2onlyP1	624	1	10	1	22	20	35	9	84	26
2onlyP1	624	1	11	1	22	0	36	0	80	36
2onlyP1	624	1	12	1	22	0	36	0	80	36
2onlyP1	624	1	13	1	22	0	36	0	80	36
2onlyP1	624	1	14	1	22	0	36	0	80	36
2onlyP1	624	1	15	1	22	0	36	0	80	36
2onlyP1	624	1	1	2	23	5	26	26	67	0
2onlyP1	624	1	2	2	23	5	27	27	65	0
2onlyP1	624	1	3	2	23	20	27	17	84	10
2onlyP1	624	1	4	2	23	20	19	19	90	0
2onlyP1	624	1	5	2	23	20	19	19	90	0
2onlyP1	624	1	6	2	23	20	12	12	104	0
2onlyP1	624	1	7	2	23	30	6	6	122	0
2onlyP1	624	1	8	2	23	30	6	6	122	0
2onlyP1	624	1	9	2	23	20	5	5	118	0
2onlyP1	624	1	10	2	23	20	5	5	118	0
2onlyP1	624	1	11	2	23	20	4	4	120	0
2onlyP1	624	1	12	2	23	20	4	4	120	0
2onlyP1	624	1	13	2	23	20	4	4	120	0
2onlyP1	624	1	14	2	23	20	4	4	120	0
2onlyP1	624	1	15	2	23	20	4	4	120	0
2onlyP1	624	1	1	3	24	3	36	0	81.8	36
2onlyP1	624	1	2	3	24	3	36	0	81.8	36
2onlyP1	624	1	3	3	24	0	36	0	80	36
2onlyP1	624	1	4	3	24	0	36	0	80	36
2onlyP1	624	1	5	3	24	0	36	0	80	36
2onlyP1	624	1	6	3	24	0	36	0	80	36
2onlyP1	624	1	7	3	24	0	36	0	80	36
2onlyP1	624	1	8	3	24	0	36	0	80	36
2onlyP1	624	1	9	3	24	1	36	0	80.6	36
2onlyP1	624	1	10	3	24	2	36	0	81.2	36
2onlyP1	624	1	11	3	24	3	36	0	81.8	36
2onlyP1	624	1	12	3	24	4	36	0	82.4	36
2onlyP1	624	1	13	3	24	4	36	0	82.4	36
2onlyP1	624	1	14	3	24	4	36	0	82.4	36
2onlyP1	624	1	15	3	24	5	36	0	83	36
2onlyP1	624	1	1	4	25	4	29	29	60.4	0
2onlyP1	624	1	2	4	25	6	32	26.4	61.2	5.6
2onlyP1	624	1	3	4	25	4	36	0	82.4	36
2onlyP1	624	1	4	4	25	20	27	17	84	10
2onlyP1	624	1	5	4	25	5	36	0	83	36
2onlyP1	624	1	6	4	25	0	36	0	80	36
2onlyP1	624	1	7	4	25	0	36	0	80	36
2onlyP1	624	1	8	4	25	0	36	0	80	36
2onlyP1	624	1	9	4	25	0	36	0	80	36
2onlyP1	624	1	10	4	25	10	27	23	72	4
2onlyP1	624	1	11	4	25	0	36	0	80	36
2onlyP1	624	1	12	4	25	0	36	0	80	36
2onlyP1	624	1	13	4	25	0	36	0	80	36
2onlyP1	624	1	14	4	25	0	36	0	80	36
2onlyP1	624	1	15	4	25	0	36	0	80	36
2onlyP1	718	1	1	1	26	21	30	19.4	79.2	10.6
2onlyP1	718	1	2	1	26	20	27	22	79	5
2onlyP1	718	1	3	1	26	20	27	22	79	5
2onlyP1	718	1	4	1	26	2	36	0	81.2	36
2onlyP1	718	1	5	1	26	1	36	0	80.6	36
2onlyP1	718	1	6	1	26	1	36	0	80.6	36
2onlyP1	718	1	7	1	26	5	36	0	83	36
2onlyP1	718	1	8	1	26	12	36	0	87.2	36
2onlyP1	718	1	9	1	26	12	36	0	87.2	36
2onlyP1	718	1	10	1	26	14	36	0	88.4	36
2onlyP1	718	1	11	1	26	13	36	0	87.8	36
2onlyP1	718	1	12	1	26	16	36	0	89.6	36
2onlyP1	718	1	13	1	26	13	36	0	87.8	36
2onlyP1	718	1	14	1	26	9	36	0	85.4	36
2onlyP1	718	1	15	1	26	4	36	0	82.4	36
2onlyP1	718	1	1	2	27	50	15	15	116	0
2onlyP1	718	1	2	2	27	49	16	16	113.4	0
2onlyP1	718	1	3	2	27	33	20	20	95.8	0
2onlyP1	718	1	4	2	27	4	27	27	64.4	0
2onlyP1	718	1	5	2	27	0	34	22	60	12
2onlyP1	718	1	6	2	27	20	27	17	84	10
2onlyP1	718	1	7	2	27	44	19	19	104.4	0
2onlyP1	718	1	8	2	27	50	17	17	112	0
2onlyP1	718	1	9	2	27	60	17	17	118	0
2onlyP1	718	1	10	2	27	70	21	21	116	0
2onlyP1	718	1	11	2	27	52	25	25	97.2	0
2onlyP1	718	1	12	2	27	30	36	0	98	36
2onlyP1	718	1	13	2	27	0	36	0	80	36
2onlyP1	718	1	14	2	27	0	36	0	80	36
2onlyP1	718	1	15	2	27	0	36	0	80	36
2onlyP1	718	1	1	3	28	26	36	0	95.6	36
2onlyP1	718	1	2	3	28	0	36	0	80	36
2onlyP1	718	1	3	3	28	5	36	0	83	36
2onlyP1	718	1	4	3	28	20	36	0	92	36
2onlyP1	718	1	5	3	28	20	36	0	92	36
2onlyP1	718	1	6	3	28	20	36	0	92	36
2onlyP1	718	1	7	3	28	40	36	0	104	36
2onlyP1	718	1	8	3	28	20	36	0	92	36
2onlyP1	718	1	9	3	28	0	36	0	80	36
2onlyP1	718	1	10	3	28	10	36	0	86	36
2onlyP1	718	1	11	3	28	7	36	0	84.2	36
2onlyP1	718	1	12	3	28	1	36	0	80.6	36
2onlyP1	718	1	13	3	28	1	36	0	80.6	36
2onlyP1	718	1	14	3	28	1	36	0	80.6	36
2onlyP1	718	1	15	3	28	1	36	0	80.6	36
2onlyP1	1001	1	1	1	29	18	28	28	70.8	0
2onlyP1	1001	1	2	1	29	17	36	0	90.2	36
2onlyP1	1001	1	3	1	29	0	36	0	80	36
2onlyP1	1001	1	4	1	29	0	36	0	80	36
2onlyP1	1001	1	5	1	29	0	36	0	80	36
2onlyP1	1001	1	6	1	29	0	36	0	80	36
2onlyP1	1001	1	7	1	29	0	36	0	80	36
2onlyP1	1001	1	8	1	29	0	36	0	80	36
2onlyP1	1001	1	9	1	29	0	36	0	80	36
2onlyP1	1001	1	10	1	29	0	36	0	80	36
2onlyP1	1001	1	11	1	29	0	36	0	80	36
2onlyP1	1001	1	12	1	29	0	36	0	80	36
2onlyP1	1001	1	13	1	29	0	36	0	80	36
2onlyP1	1001	1	14	1	29	0	36	0	80	36
2onlyP1	1001	1	15	1	29	0	36	0	80	36
2onlyP1	1001	1	1	2	30	45	36	0	107	36
2onlyP1	1001	1	2	2	30	60	26	26	100	0
2onlyP1	1001	1	3	2	30	55	25	25	99	0
2onlyP1	1001	1	4	2	30	25	33	28	70	5
2onlyP1	1001	1	5	2	30	34	34	21.6	80.8	12.4
2onlyP1	1001	1	6	2	30	11	32	23.4	67.2	8.6
2onlyP1	1001	1	7	2	30	5	33	25	61	8
2onlyP1	1001	1	8	2	30	15	34	18	73	16
2onlyP1	1001	1	9	2	30	15	35	15	75	20
2onlyP1	1001	1	10	2	30	34	32	23.6	80.8	8.4
2onlyP1	1001	1	11	2	30	10	36	0	86	36
2onlyP1	1001	1	12	2	30	9	36	0	85.4	36
2onlyP1	1001	1	13	2	30	11	35	19.4	68.2	15.6
2onlyP1	1001	1	14	2	30	7	36	0	84.2	36
2onlyP1	1001	1	15	2	30	10	36	0	86	36
2to1P1	624	1	1	1	31	56	33	33	83.6	0
2to1P1	624	1	2	1	31	72	34	34	91.2	0
2to1P1	624	1	3	1	31	76	36	36	89.6	0
2to1P1	624	1	4	1	31	80	36	0	128	36
2to1P1	624	1	5	1	31	80	36	0	128	36
2to1P1	624	1	6	1	31	80	36	0	128	36
2to1P1	624	1	7	1	31	80	36	0	128	36
2to1P1	624	1	8	1	31	80	36	0	128	36
2to1P1	624	1	9	1	31	80	36	0	128	36
2to1P1	624	1	10	1	31	80	36	0	128	36
2to1P1	624	1	11	1	31	80	36	0	128	36
2to1P1	624	1	12	1	31	80	36	0	128	36
2to1P1	624	1	13	1	31	80	36	0	128	36
2to1P1	624	1	14	1	31	60	27	27	98	0
2to1P1	624	1	15	1	31	60	27	27	98	0
2to1P1	624	1	1	2	32	60	36	36	80	0
2to1P1	624	1	2	2	32	80	36	0	128	36
2to1P1	624	1	3	2	32	80	36	0	128	36
2to1P1	624	1	4	2	32	80	36	0	128	36
2to1P1	624	1	5	2	32	80	36	0	128	36
2to1P1	624	1	6	2	32	80	36	0	128	36
2to1P1	624	1	7	2	32	80	36	0	128	36
2to1P1	624	1	8	2	32	80	36	0	128	36
2to1P1	624	1	9	2	32	80	36	0	128	36
2to1P1	624	1	10	2	32	80	36	0	128	36
2to1P1	624	1	11	2	32	80	36	0	128	36
2to1P1	624	1	12	2	32	80	36	0	128	36
2to1P1	624	1	13	2	32	80	36	0	128	36
2to1P1	624	1	14	2	32	80	36	0	128	36
2to1P1	624	1	15	2	32	60	27	27	98	0
2to1P1	624	1	1	3	33	34	18	18	100.4	0
2to1P1	624	1	2	3	33	35	19	19	99	0
2to1P1	624	1	3	3	33	35	28	28	81	0
2to1P1	624	1	4	3	33	21	26	26	76.6	0
2to1P1	624	1	5	3	33	25	32	32	67	0
2to1P1	624	1	6	3	33	36	36	36	65.6	0
2to1P1	624	1	7	3	33	54	35	35	78.4	0
2to1P1	624	1	8	3	33	65	36	36	83	0
2to1P1	624	1	9	3	33	75	36	35	90	1
2to1P1	624	1	10	3	33	80	36	0	128	36
2to1P1	624	1	11	3	33	80	36	0	128	36
2to1P1	624	1	12	3	33	80	36	0	128	36
2to1P1	624	1	13	3	33	80	36	0	128	36
2to1P1	624	1	14	3	33	80	36	0	128	36
2to1P1	624	1	15	3	33	80	36	0	128	36
2to1P1	624	1	1	4	34	60	36	36	80	0
2to1P1	624	1	2	4	34	80	36	0	128	36
2to1P1	624	1	3	4	34	80	36	0	128	36
2to1P1	624	1	4	4	34	80	36	0	128	36
2to1P1	624	1	5	4	34	80	36	0	128	36
2to1P1	624	1	6	4	34	80	36	0	128	36
2to1P1	624	1	7	4	34	80	36	0	128	36
2to1P1	624	1	8	4	34	60	27	27	98	0
2to1P1	624	1	9	4	34	59	27	27	97.4	0
2to1P1	624	1	10	4	34	15	10	10	105	0
2to1P1	624	1	11	4	34	0	4	4	108	0
2to1P1	624	1	12	4	34	20	10	10	108	0
2to1P1	624	1	13	4	34	5	11	11	97	0
2to1P1	624	1	14	4	34	1	22	22	72.6	0
2to1P1	624	1	15	4	34	1	36	36	44.6	0
2to1P1	716	1	1	1	35	23	31	31	67.8	0
2to1P1	716	1	2	1	35	10	35	35	52	0
2to1P1	716	1	3	1	35	16	36	36	53.6	0
2to1P1	716	1	4	1	35	35	36	36	65	0
2to1P1	716	1	5	1	35	57	36	36	78.2	0
2to1P1	716	1	6	1	35	72	36	36	87.2	0
2to1P1	716	1	7	1	35	79	36	32.6	94.8	3.4
2to1P1	716	1	8	1	35	80	36	0	128	36
2to1P1	716	1	9	1	35	80	36	0	128	36
2to1P1	716	1	10	1	35	80	36	0	128	36
2to1P1	716	1	11	1	35	80	36	0	128	36
2to1P1	716	1	12	1	35	80	36	0	128	36
2to1P1	716	1	13	1	35	80	36	0	128	36
2to1P1	716	1	14	1	35	80	36	0	128	36
2to1P1	716	1	15	1	35	80	36	0	128	36
2to1P1	716	1	1	2	36	30	12	12	110	0
2to1P1	716	1	2	2	36	30	11	11	112	0
2to1P1	716	1	3	2	36	30	1	1	132	0
2to1P1	716	1	4	2	36	41	1	1	138.6	0
2to1P1	716	1	5	2	36	37	0	0	138.2	0
2to1P1	716	1	6	2	36	35	0	0	137	0
2to1P1	716	1	7	2	36	34	0	0	136.4	0
2to1P1	716	1	8	2	36	35	0	0	137	0
2to1P1	716	1	9	2	36	20	9	9	110	0
2to1P1	716	1	10	2	36	26	10	10	111.6	0
2to1P1	716	1	11	2	36	25	7	7	117	0
2to1P1	716	1	12	2	36	25	4	4	123	0
2to1P1	716	1	13	2	36	22	4	4	121.2	0
2to1P1	716	1	14	2	36	21	3	3	122.6	0
2to1P1	716	1	15	2	36	22	5	5	119.2	0
2to1P1	716	1	1	3	37	25	36	36	59	0
2to1P1	716	1	2	3	37	46	27	27	89.6	0
2to1P1	716	1	3	3	37	63	27	27	99.8	0
2to1P1	716	1	4	3	37	51	36	36	74.6	0
2to1P1	716	1	5	3	37	72	36	36	87.2	0
2to1P1	716	1	6	3	37	60	36	36	80	0
2to1P1	716	1	7	3	37	80	36	0	128	36
2to1P1	716	1	8	3	37	80	36	0	128	36
2to1P1	716	1	9	3	37	80	36	0	128	36
2to1P1	716	1	10	3	37	80	36	0	128	36
2to1P1	716	1	11	3	37	80	36	0	128	36
2to1P1	716	1	12	3	37	80	36	0	128	36
2to1P1	716	1	13	3	37	80	36	0	128	36
2to1P1	716	1	14	3	37	80	36	0	128	36
2to1P1	716	1	15	3	37	80	36	0	128	36
2to1P1	716	1	1	4	38	12	36	36	51.2	0
2to1P1	716	1	2	4	38	35	36	36	65	0
2to1P1	716	1	3	4	38	49	36	36	73.4	0
2to1P1	716	1	4	4	38	73	36	36	87.8	0
2to1P1	716	1	5	4	38	60	28	28	96	0
2to1P1	716	1	6	4	38	61	29	29	94.6	0
2to1P1	716	1	7	4	38	45	27	27	89	0
2to1P1	716	1	8	4	38	57	36	36	78.2	0
2to1P1	716	1	9	4	38	75	36	35	90	1
2to1P1	716	1	10	4	38	40	19	19	102	0
2to1P1	716	1	11	4	38	46	27	27	89.6	0
2to1P1	716	1	12	4	38	54	36	36	76.4	0
2to1P1	716	1	13	4	38	50	27	27	92	0
2to1P1	716	1	14	4	38	51	28	28	90.6	0
2to1P1	716	1	15	4	38	65	36	36	83	0
2to1P1	717	1	1	1	39	56	36	36	77.6	0
2to1P1	717	1	2	1	39	70	36	36	86	0
2to1P1	717	1	3	1	39	80	36	0	128	36
2to1P1	717	1	4	1	39	80	36	0	128	36
2to1P1	717	1	5	1	39	60	27	27	98	0
2to1P1	717	1	6	1	39	80	36	0	128	36
2to1P1	717	1	7	1	39	40	18	18	104	0
2to1P1	717	1	8	1	39	40	19	19	102	0
2to1P1	717	1	9	1	39	0	20	20	76	0
2to1P1	717	1	10	1	39	0	29	29	58	0
2to1P1	717	1	11	1	39	1	36	36	44.6	0
2to1P1	717	1	12	1	39	35	36	36	65	0
2to1P1	717	1	13	1	39	59	36	36	79.4	0
2to1P1	717	1	14	1	39	40	18	18	104	0
2to1P1	717	1	15	1	39	3	21	21	75.8	0
2to1P1	717	1	1	2	40	48	35	35	74.8	0
2to1P1	717	1	2	2	40	67	36	36	84.2	0
2to1P1	717	1	3	2	40	79	36	32.6	94.8	3.4
2to1P1	717	1	4	2	40	80	36	0	128	36
2to1P1	717	1	5	2	40	80	36	0	128	36
2to1P1	717	1	6	2	40	80	36	0	128	36
2to1P1	717	1	7	2	40	80	36	0	128	36
2to1P1	717	1	8	2	40	80	36	0	128	36
2to1P1	717	1	9	2	40	80	36	0	128	36
2to1P1	717	1	10	2	40	80	36	0	128	36
2to1P1	717	1	11	2	40	80	36	0	128	36
2to1P1	717	1	12	2	40	80	36	0	128	36
2to1P1	717	1	13	2	40	80	36	0	128	36
2to1P1	717	1	14	2	40	80	36	0	128	36
2to1P1	717	1	15	2	40	80	36	0	128	36
2to1P1	716_2	1	1	1	41	37	23	23	92.2	0
2to1P1	716_2	1	2	1	41	32	32	32	71.2	0
2to1P1	716_2	1	3	1	41	53	30	30	87.8	0
2to1P1	716_2	1	4	1	41	55	36	36	77	0
2to1P1	716_2	1	5	1	41	69	36	36	85.4	0
2to1P1	716_2	1	6	1	41	78	36	36	90.8	0
2to1P1	716_2	1	7	1	41	60	27	27	98	0
2to1P1	716_2	1	8	1	41	80	36	0	128	36
2to1P1	716_2	1	9	1	41	80	36	0	128	36
2to1P1	716_2	1	10	1	41	80	36	0	128	36
2to1P1	716_2	1	11	1	41	80	36	0	128	36
2to1P1	716_2	1	12	1	41	80	36	0	128	36
2to1P1	716_2	1	13	1	41	80	36	0	128	36
2to1P1	716_2	1	14	1	41	80	36	0	128	36
2to1P1	716_2	1	15	1	41	80	36	0	128	36
2to1P1	716_2	1	1	2	42	32	20	20	95.2	0
2to1P1	716_2	1	2	2	42	5	28	28	63	0
2to1P1	716_2	1	3	2	42	0	36	36	44	0
2to1P1	716_2	1	4	2	42	24	36	36	58.4	0
2to1P1	716_2	1	5	2	42	20	27	27	74	0
2to1P1	716_2	1	6	2	42	43	36	36	69.8	0
2to1P1	716_2	1	7	2	42	38	27	27	84.8	0
2to1P1	716_2	1	8	2	42	30	18	18	98	0
2to1P1	716_2	1	9	2	42	17	23	23	80.2	0
2to1P1	716_2	1	10	2	42	8	24	24	72.8	0
2to1P1	716_2	1	11	2	42	8	29	29	62.8	0
2to1P1	716_2	1	12	2	42	22	34	34	61.2	0
2to1P1	716_2	1	13	2	42	27	35	35	62.2	0
2to1P1	716_2	1	14	2	42	21	27	27	74.6	0
2to1P1	716_2	1	15	2	42	12	36	36	51.2	0
2to1P1	716_2	1	1	3	43	36	20	20	97.6	0
2to1P1	716_2	1	2	3	43	29	22	22	89.4	0
2to1P1	716_2	1	3	3	43	17	30	30	66.2	0
2to1P1	716_2	1	4	3	43	33	35	35	65.8	0
2to1P1	716_2	1	5	3	43	63	36	36	81.8	0
2to1P1	716_2	1	6	3	43	79	36	32.6	94.8	3.4
2to1P1	716_2	1	7	3	43	80	31	31	102	0
2to1P1	716_2	1	8	3	43	80	36	0	128	36
2to1P1	716_2	1	9	3	43	80	36	0	128	36
2to1P1	716_2	1	10	3	43	80	36	0	128	36
2to1P1	716_2	1	11	3	43	80	36	0	128	36
2to1P1	716_2	1	12	3	43	80	36	0	128	36
2to1P1	716_2	1	13	3	43	80	36	0	128	36
2to1P1	716_2	1	14	3	43	80	36	0	128	36
2to1P1	716_2	1	15	3	43	60	27	27	98	0
1onlyP3	1124	3	1	1	44	68	9	9	120.8	0
1onlyP3	1124	3	2	1	44	76	2	2	153.6	0
1onlyP3	1124	3	3	1	44	78	9	9	126.8	0
1onlyP3	1124	3	4	1	44	59	0	0	151.4	0
1onlyP3	1124	3	5	1	44	68	8	8	124.8	0
1onlyP3	1124	3	6	1	44	50	5	5	126	0
1onlyP3	1124	3	7	1	44	59	2	2	143.4	0
1onlyP3	1124	3	8	1	44	46	3	3	131.6	0
1onlyP3	1124	3	9	1	44	45	10	10	103	0
1onlyP3	1124	3	10	1	44	37	1	1	134.2	0
1onlyP3	1124	3	11	1	44	31	4	4	118.6	0
1onlyP3	1124	3	12	1	44	27	5	5	112.2	0
1onlyP3	1124	3	13	1	44	25	0	0	131	0
1onlyP3	1124	3	14	1	44	25	9	9	95	0
1onlyP3	1124	3	15	1	44	22	0	0	129.2	0
1onlyP3	1124	3	1	2	45	68	10	10	116.8	0
1onlyP3	1124	3	2	2	45	78	7	7	134.8	0
1onlyP3	1124	3	3	2	45	80	0	0	164	0
1onlyP3	1124	3	4	2	45	75	0	0	161	0
1onlyP3	1124	3	5	2	45	69	1	1	153.4	0
1onlyP3	1124	3	6	2	45	74	5	5	140.4	0
1onlyP3	1124	3	7	2	45	77	7	7	134.2	0
1onlyP3	1124	3	8	2	45	79	8	8	131.4	0
1onlyP3	1124	3	9	2	45	80	3	0	161	3
1onlyP3	1124	3	10	2	45	80	1	0	163	1
1onlyP3	1124	3	11	2	45	80	0	0	164	0
1onlyP3	1124	3	12	2	45	73	0	0	159.8	0
1onlyP3	1124	3	13	2	45	79	0	0	163.4	0
1onlyP3	1124	3	14	2	45	78	0	0	162.8	0
1onlyP3	1124	3	15	2	45	79	3	3	151.4	0
1onlyP3	1124	3	1	3	46	66	14	14	99.6	0
1onlyP3	1124	3	2	3	46	80	2	0	162	2
1onlyP3	1124	3	3	3	46	40	1	1	136	0
1onlyP3	1124	3	4	3	46	52	9	9	111.2	0
1onlyP3	1124	3	5	3	46	55	8	8	117	0
1onlyP3	1124	3	6	3	46	60	1	1	148	0
1onlyP3	1124	3	7	3	46	57	0	0	150.2	0
1onlyP3	1124	3	8	3	46	49	18	18	73.4	0
1onlyP3	1124	3	9	3	46	80	9	0	155	9
1onlyP3	1124	3	10	3	46	58	9	9	114.8	0
1onlyP3	1124	3	11	3	46	52	0	0	147.2	0
1onlyP3	1124	3	12	3	46	48	0	0	144.8	0
1onlyP3	1124	3	13	3	46	35	0	0	137	0
1onlyP3	1124	3	14	3	46	37	7	7	110.2	0
1onlyP3	1124	3	15	3	46	19	1	1	123.4	0
1onlyP3	1103_1	3	1	1	47	80	20	0	144	20
1onlyP3	1103_1	3	2	1	47	75	9	9	125	0
1onlyP3	1103_1	3	3	1	47	60	6	6	128	0
1onlyP3	1103_1	3	4	1	47	60	19	17.6667	80	1.33333
1onlyP3	1103_1	3	5	1	47	80	18	0	146	18
1onlyP3	1103_1	3	6	1	47	60	11	11	108	0
1onlyP3	1103_1	3	7	1	47	80	16	0	148	16
1onlyP3	1103_1	3	8	1	47	80	8	0	156	8
1onlyP3	1103_1	3	9	1	47	80	17	0	147	17
1onlyP3	1103_1	3	10	1	47	80	8	0	156	8
1onlyP3	1103_1	3	11	1	47	80	9	0	155	9
1onlyP3	1103_1	3	12	1	47	80	13	0	151	13
1onlyP3	1103_1	3	13	1	47	60	0	0	152	0
1onlyP3	1103_1	3	14	1	47	80	3	0	161	3
1onlyP3	1103_1	3	15	1	47	80	8	0	156	8
1onlyP3	1103_1	3	1	2	48	58	13	13	98.8	0
1onlyP3	1103_1	3	2	2	48	70	8	8	126	0
1onlyP3	1103_1	3	3	2	48	65	0	0	155	0
1onlyP3	1103_1	3	4	2	48	51	12	12	98.6	0
1onlyP3	1103_1	3	5	2	48	65	9	9	119	0
1onlyP3	1103_1	3	6	2	48	78	14	12.4	111.6	1.6
1onlyP3	1103_1	3	7	2	48	79	7	7	135.4	0
1onlyP3	1103_1	3	8	2	48	45	10	10	103	0
1onlyP3	1103_1	3	9	2	48	53	14	14	91.8	0
1onlyP3	1103_1	3	10	2	48	77	10	10	122.2	0
1onlyP3	1103_1	3	11	2	48	78	9	9	126.8	0
1onlyP3	1103_1	3	12	2	48	63	10	10	113.8	0
1onlyP3	1103_1	3	13	2	48	51	7	7	118.6	0
1onlyP3	1103_1	3	14	2	48	69	5	5	137.4	0
1onlyP3	1103_1	3	15	2	48	63	9	9	117.8	0
1onlyP3	1103_1	3	1	3	49	53	1	1	143.8	0
1onlyP3	1103_1	3	2	3	49	42	12	12	93.2	0
1onlyP3	1103_1	3	3	3	49	44	4	4	126.4	0
1onlyP3	1103_1	3	4	3	49	37	1	1	134.2	0
1onlyP3	1103_1	3	5	3	49	39	13	13	87.4	0
1onlyP3	1103_1	3	6	3	49	35	12	12	89	0
1onlyP3	1103_1	3	7	3	49	43	9	9	105.8	0
1onlyP3	1103_1	3	8	3	49	47	9	9	108.2	0
1onlyP3	1103_1	3	9	3	49	46	0	0	143.6	0
1onlyP3	1103_1	3	10	3	49	39	9	9	103.4	0
1onlyP3	1103_1	3	11	3	49	34	6	6	112.4	0
1onlyP3	1103_1	3	12	3	49	25	15	15	71	0
1onlyP3	1103_1	3	13	3	49	39	13	13	87.4	0
1onlyP3	1103_1	3	14	3	49	19	0	0	127.4	0
1onlyP3	1103_1	3	15	3	49	30	9	9	98	0
1onlyP3	1103_1	3	1	4	50	80	21	0	143	21
1onlyP3	1103_1	3	2	4	50	80	0	0	164	0
1onlyP3	1103_1	3	3	4	50	60	0	0	152	0
1onlyP3	1103_1	3	4	4	50	80	9	0	155	9
1onlyP3	1103_1	3	5	4	50	80	3	0	161	3
1onlyP3	1103_1	3	6	4	50	60	0	0	152	0
1onlyP3	1103_1	3	7	4	50	80	2	0	162	2
1onlyP3	1103_1	3	8	4	50	40	0	0	140	0
1onlyP3	1103_1	3	9	4	50	43	0	0	141.8	0
1onlyP3	1103_1	3	10	4	50	55	4	4	133	0
1onlyP3	1103_1	3	11	4	50	39	8	8	107.4	0
1onlyP3	1103_1	3	12	4	50	70	9	9	122	0
1onlyP3	1103_1	3	13	4	50	79	5	5	143.4	0
1onlyP3	1103_1	3	14	4	50	80	0	0	164	0
1onlyP3	1103_1	3	15	4	50	47	0	0	144.2	0
1onlyP3	1103_2	3	1	1	51	62	4	4	137.2	0
1onlyP3	1103_2	3	2	1	51	61	5	5	132.6	0
1onlyP3	1103_2	3	3	1	51	52	7	7	119.2	0
1onlyP3	1103_2	3	4	1	51	61	9	9	116.6	0
1onlyP3	1103_2	3	5	1	51	57	5	5	130.2	0
1onlyP3	1103_2	3	6	1	51	50	10	10	106	0
1onlyP3	1103_2	3	7	1	51	69	11	11	113.4	0
1onlyP3	1103_2	3	8	1	51	73	11	11	115.8	0
1onlyP3	1103_2	3	9	1	51	77	10	10	122.2	0
1onlyP3	1103_2	3	10	1	51	79	2	2	155.4	0
1onlyP3	1103_2	3	11	1	51	64	3	3	142.4	0
1onlyP3	1103_2	3	12	1	51	76	5	5	141.6	0
1onlyP3	1103_2	3	13	1	51	59	4	4	135.4	0
1onlyP3	1103_2	3	14	1	51	41	3	3	128.6	0
1onlyP3	1103_2	3	15	1	51	51	6	6	122.6	0
1onlyP3	1103_2	3	1	2	52	80	3	0	161	3
1onlyP3	1103_2	3	2	2	52	70	0	0	158	0
1onlyP3	1103_2	3	3	2	52	80	9	0	155	9
1onlyP3	1103_2	3	4	2	52	80	4	0	160	4
1onlyP3	1103_2	3	5	2	52	65	4	4	139	0
1onlyP3	1103_2	3	6	2	52	80	2	0	162	2
1onlyP3	1103_2	3	7	2	52	60	3	3	140	0
1onlyP3	1103_2	3	8	2	52	60	7	7	124	0
1onlyP3	1103_2	3	9	2	52	60	5	5	132	0
1onlyP3	1103_2	3	10	2	52	60	12	12	104	0
1onlyP3	1103_2	3	11	2	52	80	6	0	158	6
1onlyP3	1103_2	3	12	2	52	80	5	0	159	5
1onlyP3	1103_2	3	13	2	52	60	3	3	140	0
1onlyP3	1103_2	3	14	2	52	80	7	0	157	7
1onlyP3	1103_2	3	15	2	52	60	7	7	124	0
1onlyP3	1103_2	3	1	3	53	65	3	3	143	0
1onlyP3	1103_2	3	2	3	53	74	5	5	140.4	0
1onlyP3	1103_2	3	3	3	53	62	4	4	137.2	0
1onlyP3	1103_2	3	4	3	53	74	11	11	116.4	0
1onlyP3	1103_2	3	5	3	53	79	3	3	151.4	0
1onlyP3	1103_2	3	6	3	53	80	7	0	157	7
1onlyP3	1103_2	3	7	3	53	80	0	0	164	0
1onlyP3	1103_2	3	8	3	53	65	0	0	155	0
1onlyP3	1103_2	3	9	3	53	80	8	0	156	8
1onlyP3	1103_2	3	10	3	53	80	9	0	155	9
1onlyP3	1103_2	3	11	3	53	56	9	9	113.6	0
1onlyP3	1103_2	3	12	3	53	80	3	0	161	3
1onlyP3	1103_2	3	13	3	53	67	3	3	144.2	0
1onlyP3	1103_2	3	14	3	53	75	4	4	145	0
1onlyP3	1103_2	3	15	3	53	64	9	9	118.4	0
1to2P3	1104	3	1	1	54	76	35	11.8	91.2	23.2
1to2P3	1104	3	2	1	54	80	36	0	128	36
1to2P3	1104	3	3	1	54	80	36	0	128	36
1to2P3	1104	3	4	1	54	80	36	0	128	36
1to2P3	1104	3	5	1	54	80	36	0	128	36
1to2P3	1104	3	6	1	54	80	36	0	128	36
1to2P3	1104	3	7	1	54	80	36	0	128	36
1to2P3	1104	3	8	1	54	80	36	0	128	36
1to2P3	1104	3	9	1	54	80	36	0	128	36
1to2P3	1104	3	10	1	54	80	36	0	128	36
1to2P3	1104	3	11	1	54	80	36	0	128	36
1to2P3	1104	3	12	1	54	80	36	0	128	36
1to2P3	1104	3	13	1	54	80	36	0	128	36
1to2P3	1104	3	14	1	54	80	36	0	128	36
1to2P3	1104	3	15	1	54	80	36	0	128	36
1to2P3	1104	3	1	2	55	76	21	21	77.6	3.55271e-14
1to2P3	1104	3	2	2	55	80	35	11	96	24
1to2P3	1104	3	3	2	55	80	36	0	128	36
1to2P3	1104	3	4	2	55	80	36	0	128	36
1to2P3	1104	3	5	2	55	80	36	0	128	36
1to2P3	1104	3	6	2	55	80	36	0	128	36
1to2P3	1104	3	7	2	55	80	36	0	128	36
1to2P3	1104	3	8	2	55	80	36	0	128	36
1to2P3	1104	3	9	2	55	80	36	0	128	36
1to2P3	1104	3	10	2	55	80	36	0	128	36
1to2P3	1104	3	11	2	55	80	36	0	128	36
1to2P3	1104	3	12	2	55	80	36	0	128	36
1to2P3	1104	3	13	2	55	80	36	0	128	36
1to2P3	1104	3	14	2	55	80	36	0	128	36
1to2P3	1104	3	15	2	55	80	36	0	128	36
1to2P3	1104	3	1	3	56	74	21	21	76.4	0
1to2P3	1104	3	2	3	56	80	25	25	64	0
1to2P3	1104	3	3	3	56	80	36	0	128	36
1to2P3	1104	3	4	3	56	80	36	0	128	36
1to2P3	1104	3	5	3	56	80	36	0	128	36
1to2P3	1104	3	6	3	56	80	36	0	128	36
1to2P3	1104	3	7	3	56	80	36	0	128	36
1to2P3	1104	3	8	3	56	80	36	0	128	36
1to2P3	1104	3	9	3	56	80	36	0	128	36
1to2P3	1104	3	10	3	56	80	36	0	128	36
1to2P3	1104	3	11	3	56	80	36	0	128	36
1to2P3	1104	3	12	3	56	80	36	0	128	36
1to2P3	1104	3	13	3	56	80	36	0	128	36
1to2P3	1104	3	14	3	56	80	36	0	128	36
1to2P3	1104	3	15	3	56	80	36	0	128	36
1to2P3	1126	3	1	1	57	74	24	24	64.4	0
1to2P3	1126	3	2	1	57	80	36	0	128	36
1to2P3	1126	3	3	1	57	60	27	17.6667	72	9.33333
1to2P3	1126	3	4	1	57	80	36	0	128	36
1to2P3	1126	3	5	1	57	80	36	0	128	36
1to2P3	1126	3	6	1	57	80	36	0	128	36
1to2P3	1126	3	7	1	57	80	36	0	128	36
1to2P3	1126	3	8	1	57	80	36	0	128	36
1to2P3	1126	3	9	1	57	80	36	0	128	36
1to2P3	1126	3	10	1	57	80	36	0	128	36
1to2P3	1126	3	11	1	57	80	36	0	128	36
1to2P3	1126	3	12	1	57	80	36	0	128	36
1to2P3	1126	3	13	1	57	80	36	0	128	36
1to2P3	1126	3	14	1	57	80	36	0	128	36
1to2P3	1126	3	15	1	57	80	36	0	128	36
1to2P3	1126	3	1	2	58	71	27	15.4667	85.2	11.5333
1to2P3	1126	3	2	2	58	80	36	0	128	36
1to2P3	1126	3	3	2	58	80	36	0	128	36
1to2P3	1126	3	4	2	58	80	36	0	128	36
1to2P3	1126	3	5	2	58	80	36	0	128	36
1to2P3	1126	3	6	2	58	80	36	0	128	36
1to2P3	1126	3	7	2	58	80	36	0	128	36
1to2P3	1126	3	8	2	58	80	36	0	128	36
1to2P3	1126	3	9	2	58	80	36	0	128	36
1to2P3	1126	3	10	2	58	80	36	0	128	36
1to2P3	1126	3	11	2	58	80	36	0	128	36
1to2P3	1126	3	12	2	58	80	36	0	128	36
1to2P3	1126	3	13	2	58	80	36	0	128	36
1to2P3	1126	3	14	2	58	80	36	0	128	36
1to2P3	1126	3	15	2	58	80	36	0	128	36
1to2P3	1126	3	1	3	59	80	26	24.6667	64	1.33333
1to2P3	1126	3	2	3	59	80	36	0	128	36
1to2P3	1126	3	3	3	59	80	36	0	128	36
1to2P3	1126	3	4	3	59	80	36	0	128	36
1to2P3	1126	3	5	3	59	80	36	0	128	36
1to2P3	1126	3	6	3	59	80	36	0	128	36
1to2P3	1126	3	7	3	59	80	36	0	128	36
1to2P3	1126	3	8	3	59	80	36	0	128	36
1to2P3	1126	3	9	3	59	80	36	0	128	36
1to2P3	1126	3	10	3	59	80	36	0	128	36
1to2P3	1126	3	11	3	59	80	36	0	128	36
1to2P3	1126	3	12	3	59	80	36	0	128	36
1to2P3	1126	3	13	3	59	80	36	0	128	36
1to2P3	1126	3	14	3	59	80	36	0	128	36
1to2P3	1126	3	15	3	59	80	36	0	128	36
1to2P3	1217	3	1	1	60	58	20	20	70.8	0
1to2P3	1217	3	2	1	60	80	15	15	104	0
1to2P3	1217	3	3	1	60	80	24	24	68	0
1to2P3	1217	3	4	1	60	80	32	12	96	20
1to2P3	1217	3	5	1	60	80	36	0	128	36
1to2P3	1217	3	6	1	60	80	36	0	128	36
1to2P3	1217	3	7	1	60	80	36	0	128	36
1to2P3	1217	3	8	1	60	80	36	0	128	36
1to2P3	1217	3	9	1	60	80	36	0	128	36
1to2P3	1217	3	10	1	60	80	36	0	128	36
1to2P3	1217	3	11	1	60	80	36	0	128	36
1to2P3	1217	3	12	1	60	80	36	0	128	36
1to2P3	1217	3	13	1	60	80	36	0	128	36
1to2P3	1217	3	14	1	60	80	36	0	128	36
1to2P3	1217	3	15	1	60	80	36	0	128	36
1to2P3	1217	3	1	2	61	66	22	22	67.6	3.19744e-14
1to2P3	1217	3	2	2	61	70	22	22	70	0
1to2P3	1217	3	3	2	61	78	28	28	50.8	0
1to2P3	1217	3	4	2	61	80	34	22	64	12
1to2P3	1217	3	5	2	61	80	35	11	96	24
1to2P3	1217	3	6	2	61	80	36	0	128	36
1to2P3	1217	3	7	2	61	80	35	11	96	24
1to2P3	1217	3	8	2	61	80	36	0	128	36
1to2P3	1217	3	9	2	61	80	27	13.6667	96	13.3333
1to2P3	1217	3	10	2	61	80	27	13.6667	96	13.3333
1to2P3	1217	3	11	2	61	80	27	13.6667	96	13.3333
1to2P3	1217	3	12	2	61	80	36	0	128	36
1to2P3	1217	3	13	2	61	80	36	0	128	36
1to2P3	1217	3	14	2	61	80	36	0	128	36
1to2P3	1217	3	15	2	61	80	36	0	128	36
1to2P3	1217	3	1	3	62	46	17	17	75.6	0
1to2P3	1217	3	2	3	62	57	22	22	62.2	0
1to2P3	1217	3	3	3	62	71	22	22	70.6	0
1to2P3	1217	3	4	3	62	76	32	22.9333	60.8	9.06667
1to2P3	1217	3	5	3	62	79	35	11.2	94.8	23.8
1to2P3	1217	3	6	3	62	80	35	11	96	24
1to2P3	1217	3	7	3	62	80	36	0	128	36
1to2P3	1217	3	8	3	62	80	36	0	128	36
1to2P3	1217	3	9	3	62	80	36	0	128	36
1to2P3	1217	3	10	3	62	80	36	0	128	36
1to2P3	1217	3	11	3	62	80	36	0	128	36
1to2P3	1217	3	12	3	62	80	36	0	128	36
1to2P3	1217	3	13	3	62	80	36	0	128	36
1to2P3	1217	3	14	3	62	80	36	0	128	36
1to2P3	1217	3	15	3	62	80	36	0	128	36
2to1P3	160722	3	1	1	63	42	34	24.5333	33.6	9.46667
2to1P3	160722	3	2	1	63	59	36	22.7333	47.2	13.2667
2to1P3	160722	3	3	1	63	78	36	11.0667	93.6	24.9333
2to1P3	160722	3	4	1	63	80	36	0	128	36
2to1P3	160722	3	5	1	63	80	36	0	128	36
2to1P3	160722	3	6	1	63	80	36	0	128	36
2to1P3	160722	3	7	1	63	80	36	0	128	36
2to1P3	160722	3	8	1	63	80	36	0	128	36
2to1P3	160722	3	9	1	63	80	36	0	128	36
2to1P3	160722	3	10	1	63	80	36	0	128	36
2to1P3	160722	3	11	1	63	80	36	0	128	36
2to1P3	160722	3	12	1	63	80	36	0	128	36
2to1P3	160722	3	13	1	63	80	36	0	128	36
2to1P3	160722	3	14	1	63	80	36	0	128	36
2to1P3	160722	3	15	1	63	80	36	0	128	36
2to1P3	160722	3	1	2	64	63	32	23.8	50.4	8.2
2to1P3	160722	3	2	2	64	78	36	11.0667	93.6	24.9333
2to1P3	160722	3	3	2	64	80	36	0	128	36
2to1P3	160722	3	4	2	64	80	36	0	128	36
2to1P3	160722	3	5	2	64	80	36	0	128	36
2to1P3	160722	3	6	2	64	80	36	0	128	36
2to1P3	160722	3	7	2	64	80	36	0	128	36
2to1P3	160722	3	8	2	64	80	36	0	128	36
2to1P3	160722	3	9	2	64	80	36	0	128	36
2to1P3	160722	3	10	2	64	80	36	0	128	36
2to1P3	160722	3	11	2	64	80	36	0	128	36
2to1P3	160722	3	12	2	64	80	36	0	128	36
2to1P3	160722	3	13	2	64	80	36	0	128	36
2to1P3	160722	3	14	2	64	80	36	0	128	36
2to1P3	160722	3	15	2	64	80	36	0	128	36
2to1P3	161215	3	1	1	65	56	35	30.7333	22.4	4.26667
2to1P3	161215	3	2	1	65	76	35	21.9333	60.8	13.0667
2to1P3	161215	3	3	1	65	80	36	0	128	36
2to1P3	161215	3	4	1	65	80	36	0	128	36
2to1P3	161215	3	5	1	65	80	36	0	128	36
2to1P3	161215	3	6	1	65	80	36	0	128	36
2to1P3	161215	3	7	1	65	80	36	0	128	36
2to1P3	161215	3	8	1	65	80	36	0	128	36
2to1P3	161215	3	9	1	65	80	36	0	128	36
2to1P3	161215	3	10	1	65	80	36	0	128	36
2to1P3	161215	3	11	1	65	80	36	0	128	36
2to1P3	161215	3	12	1	65	80	36	0	128	36
2to1P3	161215	3	13	1	65	80	36	0	128	36
2to1P3	161215	3	14	1	65	80	36	0	128	36
2to1P3	161215	3	15	1	65	80	36	0	128	36
2to1P3	161215	3	1	2	66	57	36	22.8667	45.6	13.1333
2to1P3	161215	3	2	2	66	70	27	15.6667	84	11.3333
2to1P3	161215	3	3	2	66	80	36	0	128	36
2to1P3	161215	3	4	2	66	80	36	0	128	36
2to1P3	161215	3	5	2	66	80	36	0	128	36
2to1P3	161215	3	6	2	66	80	36	0	128	36
2to1P3	161215	3	7	2	66	80	36	0	128	36
2to1P3	161215	3	8	2	66	80	36	0	128	36
2to1P3	161215	3	9	2	66	80	36	0	128	36
2to1P3	161215	3	10	2	66	80	36	0	128	36
2to1P3	161215	3	11	2	66	80	36	0	128	36
2to1P3	161215	3	12	2	66	80	36	0	128	36
2to1P3	161215	3	13	2	66	80	36	0	128	36
2to1P3	161215	3	14	2	66	80	36	0	128	36
2to1P3	161215	3	15	2	66	80	36	0	128	36
2to1P3	161215	3	1	3	67	35	36	33.6667	0	2.33333
2to1P3	161215	3	2	3	67	46	27	27	35.6	3.19744e-14
2to1P3	161215	3	3	3	67	63	32	23.8	50.4	8.2
2to1P3	161215	3	4	3	67	69	27	25.0667	55.2	1.93333
2to1P3	161215	3	5	3	67	80	36	0	128	36
2to1P3	161215	3	6	3	67	80	36	0	128	36
2to1P3	161215	3	7	3	67	80	36	0	128	36
2to1P3	161215	3	8	3	67	80	36	0	128	36
2to1P3	161215	3	9	3	67	80	27	13.6667	96	13.3333
2to1P3	161215	3	10	3	67	80	27	13.6667	96	13.3333
2to1P3	161215	3	11	3	67	80	27	13.6667	96	13.3333
2to1P3	161215	3	12	3	67	80	27	13.6667	96	13.3333
2to1P3	161215	3	13	3	67	80	36	0	128	36
2to1P3	161215	3	14	3	67	80	36	0	128	36
2to1P3	161215	3	15	3	67	80	36	0	128	36
2to1P3	161215	3	1	4	68	68	36	13.0667	81.6	22.9333
2to1P3	161215	3	2	4	68	80	36	0	128	36
2to1P3	161215	3	3	4	68	80	36	0	128	36
2to1P3	161215	3	4	4	68	80	36	0	128	36
2to1P3	161215	3	5	4	68	80	36	0	128	36
2to1P3	161215	3	6	4	68	80	36	0	128	36
2to1P3	161215	3	7	4	68	80	36	0	128	36
2to1P3	161215	3	8	4	68	80	36	0	128	36
2to1P3	161215	3	9	4	68	80	36	0	128	36
2to1P3	161215	3	10	4	68	80	36	0	128	36
2to1P3	161215	3	11	4	68	80	36	0	128	36
2to1P3	161215	3	12	4	68	80	36	0	128	36
2to1P3	161215	3	13	4	68	80	36	0	128	36
2to1P3	161215	3	14	4	68	80	36	0	128	36
2to1P3	161215	3	15	4	68	80	36	0	128	36
2to1P3	161216	3	1	1	69	67	35	13.6	80.4	21.4
2to1P3	161216	3	2	1	69	75	36	11.6667	90	24.3333
2to1P3	161216	3	3	1	69	60	26	26	48	0
2to1P3	161216	3	4	1	69	78	36	11.0667	93.6	24.9333
2to1P3	161216	3	5	1	69	60	36	14.6667	72	21.3333
2to1P3	161216	3	6	1	69	77	36	21.5333	61.6	14.4667
2to1P3	161216	3	7	1	69	80	36	0	128	36
2to1P3	161216	3	8	1	69	80	36	0	128	36
2to1P3	161216	3	9	1	69	80	36	0	128	36
2to1P3	161216	3	10	1	69	80	27	13.6667	96	13.3333
2to1P3	161216	3	11	1	69	80	18	18	92	0
2to1P3	161216	3	12	1	69	80	18	18	92	0
2to1P3	161216	3	13	1	69	60	28	25.3333	48	2.66667
2to1P3	161216	3	14	1	69	41	36	23.9333	32.8	12.0667
2to1P3	161216	3	15	1	69	80	36	0	128	36
2to1P3	161216	3	1	2	70	62	18	18	81.2	0
2to1P3	161216	3	2	2	70	64	18	18	82.4	0
2to1P3	161216	3	3	2	70	64	26	25.7333	51.2	0.266667
2to1P3	161216	3	4	2	70	49	27	27	37.4	0
2to1P3	161216	3	5	2	70	75	36	11.6667	90	24.3333
2to1P3	161216	3	6	2	70	80	36	0	128	36
2to1P3	161216	3	7	2	70	80	36	0	128	36
2to1P3	161216	3	8	2	70	80	36	0	128	36
2to1P3	161216	3	9	2	70	80	36	0	128	36
2to1P3	161216	3	10	2	70	80	36	0	128	36
2to1P3	161216	3	11	2	70	80	36	0	128	36
2to1P3	161216	3	12	2	70	80	36	0	128	36
2to1P3	161216	3	13	2	70	80	36	0	128	36
2to1P3	161216	3	14	2	70	80	36	0	128	36
2to1P3	161216	3	15	2	70	80	36	0	128	36
2to1P3	161216	3	1	3	71	40	36	24	32	12
2to1P3	161216	3	2	3	71	80	36	0	128	36
2to1P3	161216	3	3	3	71	80	36	0	128	36
2to1P3	161216	3	4	3	71	80	36	0	128	36
2to1P3	161216	3	5	3	71	80	36	0	128	36
2to1P3	161216	3	6	3	71	80	36	0	128	36
2to1P3	161216	3	7	3	71	80	36	0	128	36
2to1P3	161216	3	8	3	71	80	36	0	128	36
2to1P3	161216	3	9	3	71	80	36	0	128	36
2to1P3	161216	3	10	3	71	80	36	0	128	36
2to1P3	161216	3	11	3	71	80	36	0	128	36
2to1P3	161216	3	12	3	71	80	36	0	128	36
2to1P3	161216	3	13	3	71	80	36	0	128	36
2to1P3	161216	3	14	3	71	80	36	0	128	36
2to1P3	161216	3	15	3	71	80	36	0	128	36
2to1P3	161216	3	1	4	72	55	27	26	44	1
2to1P3	161216	3	2	4	72	66	36	31.0667	26.4	4.93333
2to1P3	161216	3	3	4	72	77	36	11.2667	92.4	24.7333
2to1P3	161216	3	4	4	72	80	36	0	128	36
2to1P3	161216	3	5	4	72	80	36	0	128	36
2to1P3	161216	3	6	4	72	80	36	0	128	36
2to1P3	161216	3	7	4	72	80	27	13.6667	96	13.3333
2to1P3	161216	3	8	4	72	80	27	13.6667	96	13.3333
2to1P3	161216	3	9	4	72	78	27	24.4667	62.4	2.53333
2to1P3	161216	3	10	4	72	80	27	13.6667	96	13.3333
2to1P3	161216	3	11	4	72	80	27	13.6667	96	13.3333
2to1P3	161216	3	12	4	72	80	27	13.6667	96	13.3333
2to1P3	161216	3	13	4	72	60	27	17.6667	72	9.33333
2to1P3	161216	3	14	4	72	60	27	17.6667	72	9.33333
2to1P3	161216	3	15	4	72	40	36	24	32	12
